# Supplementary material for: Crystal structures and comparisons of huntite aluminum borates REAl3(BO3)4 (RE = Tb, Dy and Ho)
Source: Acta Crystallogr E Crystallogr Commun. 2020 Feb 14;76(Pt 3):339–43. doi: 10.1107/S2056989020001802 (PMC7057373; doi:10.1107/S2056989020001802)
Supplement: Supplementary file 1 [file e-76-00339-sup1.cif]

##############################################################################
#                                                                            #
# This CIF contains the data in a paper accepted for publication in          #
# Acta Crystallographica Section E. It conforms to the requirements of       #
# Notes for Authors for Acta Crystallographica Section E, and has been       #
# peer reviewed under the auspices of the IUCr Commission on Journals.       #
#                                                                            #
# Full details of the Crystallographic Information File format               #
# are given in the paper "The Crystallographic Information File (CIF):       #
# a New Standard Archive File for Crystallography" by S. R. Hall, F. H.      #
# Allen and I. D. Brown [Acta Cryst. (1991), A47, 655-685].                  #
#                                                                            #
# The current version of the core CIF dictionary is obtainable from          #
# ftp://ftp.iucr.org/pub/cif_core.dic.                                       #
#                                                                            #
# Software is freely available for graphical display of the structure(s)     #
# in this CIF. For information consult the CIF software page                 #
# http://www.iucr.org/resources/cif/software.                                #
#                                                                            #
# This file may be used for bona fide research purposes within the           #
# scientific community so long as proper attribution is given to the journal # 
# article from which it was obtained.                                        #
#                                                                            #
##############################################################################
data_global
_audit_creation_method     'form.cif (version 2.0)'
_journal_data_validation_number     ?
_journal_date_recd_electronic     2020-01-28
_journal_date_accepted     2020-02-07
_journal_name_full     'Acta Crystallographica, Section E'
_journal_year     2020
_journal_volume     76
_journal_issue      3
_journal_page_first     339
_journal_page_last     343
_journal_paper_category     GI
_journal_paper_doi     10.1107/S2056989020001802
_journal_coeditor_code     RU2069
_publ_contact_author_name     'Saehwa Chong'
_publ_contact_author_address
;
Pacific Northwest National Laboratory, Richland, WA 99354, USA
;
_publ_contact_author_email     'saehwa.chong@pnnl.gov'
_publ_contact_author_fax     ?
_publ_contact_author_phone     ?
_publ_section_title
;
Crystal structures and comparisons of huntite aluminium borates
<i>RE</i>Al~3~(BO~3~)~4~ (<i>RE</i> = Tb, Dy and Ho)
;
_publ_section_title_footnote     .
loop_
    _publ_author_name
    _publ_author_footnote
    _publ_author_address
    'Chong, Saehwa' .
;
Pacific Northwest National Laboratory, Richland, WA 99354, USA
;
    'Riley, Brian J.' .
;
Pacific Northwest National Laboratory, Richland, WA 99354, USA
;
    'Nelson, Zayne J.' .
;
Pacific Northwest National Laboratory, Richland, WA 99354, USA
;
    'Perry, Samuel N.' .
;
Department of Civil and Environmental Engineering and Earth Sciences,
University of Notre Dame, Notre Dame, IN 46556, USA
;
_publ_section_synopsis
;
Three huntite-type aluminoborates of stoichiometry <i>RE</i>Al~3~(BO~3~)~4~
(<i>RE</i> = Tb, Dy and Ho) were synthesized by slow cooling within a
K~2~Mo~3~O~10~ flux with spontaneous crystallization. The synthesized borates
are isostructural to the huntite [CaMg(CO~3~)~4~] structure and crystallized
within the trigonal <i>R</i>32 space group.
;
data_Tb-borate
_database_code_depnum_ccdc_archive 'CCDC 1983039'
_chemical_name_systematic
;
Terbium trialuminium tetrakis(borate)
;
_chemical_name_common     ?
_chemical_formula_moiety     'Tb1 Al3 B4 O12'
_chemical_formula_sum     'Tb1 Al3 B4 O12'
_chemical_formula_structural     ?
_chemical_formula_analytical     ?
_chemical_formula_iupac     'Tb Al3 (B O3)4'
_chemical_formula_weight     475.1
_chemical_melting_point     ?
_symmetry_cell_setting     trigonal
_symmetry_space_group_name_H-M     'R 3 2'
_symmetry_space_group_name_Hall     'R 3 2"'
loop_
    _space_group_symop_id
    _space_group_symop_operation_xyz
    1 x,y,z
    2 -y,x-y,z
    3 -x+y,-x,z
    4 y,x,-z
    5 x-y,-y,-z
    6 -x,-x+y,-z
    7 x+2/3,y+1/3,z+1/3
    8 -y+2/3,x-y+1/3,z+1/3
    9 -x+y+2/3,-x+1/3,z+1/3
    10 y+2/3,x+1/3,-z+1/3
    11 x-y+2/3,-y+1/3,-z+1/3
    12 -x+2/3,-x+y+1/3,-z+1/3
    13 x+1/3,y+2/3,z+2/3
    14 -y+1/3,x-y+2/3,z+2/3
    15 -x+y+1/3,-x+2/3,z+2/3
    16 y+1/3,x+2/3,-z+2/3
    17 x-y+1/3,-y+2/3,-z+2/3
    18 -x+1/3,-x+y+2/3,-z+2/3
_cell_length_a     9.2992(8)
_cell_length_b     9.2992(8)
_cell_length_c     7.2588(7)
_cell_angle_alpha     90
_cell_angle_beta     90
_cell_angle_gamma     120
_cell_volume     543.61(8)
_cell_formula_units_Z     3
_cell_measurement_reflns_used     6957
_cell_measurement_theta_min     3.78
_cell_measurement_theta_max     33.21
_cell_measurement_temperature     100
_exptl_crystal_description     'hexagonal prism'
_exptl_crystal_colour     'Light white'
_exptl_crystal_size_max     0.03
_exptl_crystal_size_mid     0.03
_exptl_crystal_size_min     0.02
_exptl_crystal_size_rad     ?
_exptl_crystal_density_diffrn     4.3538
_exptl_crystal_density_meas     ?
_exptl_crystal_density_method     ?
_exptl_crystal_F_000     660
_exptl_absorpt_coefficient_mu     10.211
_exptl_absorpt_correction_type     multi-scan
_exptl_absorpt_process_details
;
(SADABS; Krause <i>et al.</i>,  2015)
;
_exptl_absorpt_correction_T_min     0.5296
_exptl_absorpt_correction_T_max     0.7465
_exptl_special_details     ?
_diffrn_ambient_temperature     100
_diffrn_radiation_type     'Mo K\a'
_diffrn_radiation_wavelength     0.71075
_diffrn_radiation_source     'X-ray tube'
_diffrn_radiation_monochromator     ?
_diffrn_measurement_device_type     'Bruker D8 QUEST CMOS area detector'
_diffrn_measurement_method     '\f and \w scans'
_diffrn_detector_area_resol_mean     ?
_diffrn_reflns_number     6957
_diffrn_reflns_av_R_equivalents     0.113
_diffrn_reflns_av_sigmaI/netI     0.0333
_diffrn_reflns_theta_min     3.78
_diffrn_reflns_theta_max     33.21
_diffrn_reflns_theta_full     33.21
_diffrn_measured_fraction_theta_max     1
_diffrn_measured_fraction_theta_full     1
_diffrn_reflns_limit_h_min     -13
_diffrn_reflns_limit_h_max     14
_diffrn_reflns_limit_k_min     -14
_diffrn_reflns_limit_k_max     13
_diffrn_reflns_limit_l_min     -11
_diffrn_reflns_limit_l_max     11
_diffrn_reflns_reduction_process     ?
_diffrn_standards_number     ?
_diffrn_standards_interval_count     ?
_diffrn_standards_interval_time     ?
_diffrn_standards_decay_%     ?
loop_
    _diffrn_standard_refln_index_h
    _diffrn_standard_refln_index_k
    _diffrn_standard_refln_index_l
    ? ? ?
loop_
    _refln_index_h
    _refln_index_k
    _refln_index_l
    _refln_observed_status
    _refln_F_squared_meas
    _refln_F_squared_calc
    _refln_F_squared_sigma
    -1 2 0 o 14569.40 15910.10 232.54
    0 3 0 o 21950.10 23232.80 343.76
    -2 4 0 o 28683.80 29603.00 475.20
    -1 5 0 o 21434.50 22291.00 303.32
    -3 6 0 o 15883.80 15701.40 394.31
    0 6 0 o 21333.40 21227.30 485.31
    -2 7 0 o 30190.30 30055.40 434.76
    -4 8 0 o 7138.09 7503.88 333.65
    -1 8 0 o 4842.98 5278.12 192.10
    -3 9 0 o 7906.50 7819.07 262.88
    0 9 0 o 18320.40 18761.50 657.19
    -5 10 0 o 8139.04 9216.74 414.54
    -2 10 0 o 5065.41 5105.84 283.10
    -4 11 0 o 9544.41 9430.28 333.65
    -1 11 0 o 3285.95 2955.32 272.99
    -6 12 0 o 2012.01 1894.65 384.20
    -3 12 0 o 4398.11 3972.98 333.65
    0 12 0 o 3478.05 3713.05 333.65
    -5 13 0 o 3073.62 2647.78 222.43
    -2 13 0 o 5105.86 5146.74 333.65
    -7 14 0 o 10373.50 9573.64 485.31
    -1 1 1 o 17916.00 18760.00 303.32
    0 2 1 o 35528.70 34541.90 556.08
    -2 3 1 o 17936.20 18698.50 222.43
    -4 4 1 o 31171.00 31166.40 515.64
    -1 4 1 o 28643.40 28270.40 333.65
    -3 5 1 o 19897.70 19793.40 293.21
    0 5 1 o 13801.00 13984.70 353.87
    -5 6 1 o 16439.80 16535.50 283.10
    -2 6 1 o 15711.90 15934.10 262.88
    -7 7 1 o 4013.91 3517.82 252.76
    -4 7 1 o 16874.60 16352.90 313.43
    -1 7 1 o 9524.19 9738.29 242.65
    -6 8 1 o 8685.01 8557.19 252.76
    -3 8 1 o 7148.20 7274.54 232.54
    0 8 1 o 6157.36 6148.74 353.87
    -8 9 1 o 4479.00 4496.74 222.43
    -5 9 1 o 16591.50 15235.00 394.31
    -2 9 1 o 11141.90 11175.40 303.32
    -10 10 1 o 3579.16 3476.48 545.97
    -7 10 1 o 5277.74 5136.45 272.99
    -4 10 1 o 5530.50 5781.45 252.76
    -1 10 1 o 4307.12 4105.19 242.65
    -9 11 1 o 11334.00 12097.30 454.98
    -6 11 1 o 6015.81 5363.21 323.54
    -3 11 1 o 5014.86 5128.67 262.88
    0 11 1 o 7289.75 6946.34 414.54
    -11 12 1 o 2375.99 2326.20 222.43
    -8 12 1 o 3053.40 3046.82 232.54
    -5 12 1 o 3771.26 3926.15 272.99
    -2 12 1 o 2386.10 2372.60 202.21
    -10 13 1 o 2820.86 2775.41 212.32
    -7 13 1 o 2092.90 2075.93 171.88
    -4 13 1 o 4873.31 4639.61 283.10
    -9 14 1 o 2527.65 2594.95 202.21
    -6 14 1 o 3528.60 3420.94 272.99
    0 1 2 o 17167.80 17591.20 232.54
    -2 2 2 o 91814.40 87862.10 1243.60
    -1 3 2 o 27147.00 27326.40 303.32
    -3 4 2 o 21080.60 20509.40 293.21
    0 4 2 o 23962.10 23328.10 475.20
    -5 5 2 o 29967.80 29449.50 576.30
    -2 5 2 o 23537.50 22804.60 333.65
    -4 6 2 o 17734.00 17601.70 283.10
    -1 6 2 o 5672.05 5695.16 161.77
    -6 7 2 o 9857.84 10033.20 262.88
    -3 7 2 o 14953.60 14774.10 283.10
    0 7 2 o 48399.50 49596.80 960.51
    -8 8 2 o 6248.36 6347.42 323.54
    -5 8 2 o 9544.41 9516.95 272.99
    -2 8 2 o 7117.87 7329.92 242.65
    -7 9 2 o 20403.20 19929.80 444.87
    -4 9 2 o 9787.07 9817.09 323.54
    -1 9 2 o 5075.53 5048.17 232.54
    -9 10 2 o 3407.27 3189.82 222.43
    -6 10 2 o 4155.46 4220.70 222.43
    -3 10 2 o 4610.44 4637.21 232.54
    0 10 2 o 3346.61 3207.66 313.43
    -11 11 2 o 8179.48 7862.40 374.09
    -8 11 2 o 2921.97 3055.77 272.99
    -5 11 2 o 6642.67 6506.07 343.76
    -2 11 2 o 6986.43 7191.71 272.99
    -10 12 2 o 4115.02 3694.31 252.76
    -7 12 2 o 6885.32 6896.28 333.65
    -4 12 2 o 3771.26 3662.04 222.43
    -1 12 2 o 3114.07 2915.57 212.32
    -9 13 2 o 5055.30 4953.32 272.99
    -6 13 2 o 6369.68 6394.96 262.88
    -3 13 2 o 1739.02 1887.67 202.21
    -8 14 2 o 1405.37 1276.02 202.21
    0 0 3 o 353.87 550.18 80.88
    -1 2 3 o 18532.70 18709.30 202.21
    -3 3 3 o 23133.10 22945.80 465.09
    0 3 3 o 16712.80 16656.30 293.21
    -2 4 3 o 37500.20 36396.50 414.54
    -4 5 3 o 11232.90 11273.50 262.88
    -1 5 3 o 9665.74 9749.70 192.10
    -6 6 3 o 6642.67 6538.55 333.65
    -3 6 3 o 12324.80 12155.70 232.54
    0 6 3 o 5126.08 5416.94 242.65
    -5 7 3 o 10181.40 9774.45 262.88
    -2 7 3 o 12941.60 12772.00 293.21
    -7 8 3 o 7259.42 7562.48 272.99
    -4 8 3 o 10889.10 10856.20 313.43
    -1 8 3 o 5803.49 5849.02 212.32
    -9 9 3 o 9170.32 9448.37 485.31
    -6 9 3 o 6501.12 6439.51 283.10
    -3 9 3 o 8371.58 8050.62 283.10
    0 9 3 o 8624.35 8832.74 333.65
    -8 10 3 o 3164.62 3559.20 262.88
    -5 10 3 o 3872.36 3793.67 222.43
    -2 10 3 o 3376.94 3419.60 232.54
    -10 11 3 o 2851.19 2662.66 374.09
    -7 11 3 o 7876.16 7671.86 363.98
    -4 11 3 o 6339.35 6525.09 303.32
    -1 11 3 o 3427.50 3256.47 192.10
    -9 12 3 o 3376.94 3295.30 222.43
    -6 12 3 o 4660.99 4638.70 252.76
    -3 12 3 o 3558.93 3600.02 212.32
    -8 13 3 o 3397.16 3281.66 242.65
    -5 13 3 o 2497.32 2451.84 222.43
    -1 1 4 o 18593.40 18861.70 323.54
    0 2 4 o 47732.20 45308.10 626.86
    -2 3 4 o 13426.90 13232.00 202.21
    -4 4 4 o 22698.30 22523.80 485.31
    -1 4 4 o 9969.06 10272.00 171.88
    -3 5 4 o 15762.40 15547.20 262.88
    0 5 4 o 30240.80 29238.50 566.19
    -5 6 4 o 5388.95 5561.67 192.10
    -2 6 4 o 14195.30 13965.60 262.88
    -7 7 4 o 36438.60 36192.20 940.29
    -4 7 4 o 8149.15 8329.23 222.43
    -1 7 4 o 6602.23 6681.79 212.32
    -6 8 4 o 5045.19 4979.21 212.32
    -3 8 4 o 6875.21 7119.06 222.43
    0 8 4 o 3356.72 3011.59 313.43
    -8 9 4 o 3387.05 3949.39 283.10
    -5 9 4 o 8199.70 8118.01 283.10
    -2 9 4 o 16247.70 15888.30 404.42
    -10 10 4 o 2881.52 2646.41 283.10
    -7 10 4 o 3740.92 4342.06 262.88
    -4 10 4 o 3902.69 4325.46 252.76
    -1 10 4 o 3710.59 3526.08 212.32
    -9 11 4 o 5318.18 5966.74 333.65
    -6 11 4 o 5672.05 5733.57 313.43
    -3 11 4 o 2790.53 2913.79 181.99
    0 11 4 o 5146.30 5953.68 353.87
    -11 12 4 o 2153.56 2168.02 202.21
    -8 12 4 o 3023.07 2909.56 181.99
    -5 12 4 o 4236.34 4226.34 232.54
    -2 12 4 o 3447.72 3285.52 222.43
    -7 13 4 o 5227.18 5061.24 293.21
    -4 13 4 o 3882.47 3499.39 252.76
    0 1 5 o 12142.80 12064.60 252.76
    -2 2 5 o 14852.50 14609.50 303.32
    -1 3 5 o 9736.52 9760.38 171.88
    -3 4 5 o 10292.60 10247.60 222.43
    0 4 5 o 19291.00 18804.10 424.65
    -5 5 5 o 12365.30 11680.00 394.31
    -2 5 5 o 10302.70 10049.90 212.32
    -4 6 5 o 9989.28 9696.24 262.88
    -1 6 5 o 8604.13 8857.96 232.54
    -6 7 5 o 4954.20 4695.68 242.65
    -3 7 5 o 6713.44 6885.36 202.21
    0 7 5 o 2921.97 3041.69 222.43
    -8 8 5 o 1698.58 2100.14 333.65
    -5 8 5 o 4337.45 4347.18 202.21
    -2 8 5 o 4398.11 4277.26 232.54
    -7 9 5 o 6531.45 6922.28 283.10
    -4 9 5 o 8897.33 8797.63 283.10
    -1 9 5 o 3154.51 3218.81 313.43
    -9 10 5 o 2921.97 3144.29 313.43
    -6 10 5 o 4418.34 4583.14 262.88
    -3 10 5 o 4145.35 3711.47 272.99
    0 10 5 o 2022.12 2041.53 242.65
    -11 11 5 o 3629.71 4207.97 293.21
    -8 11 5 o 3397.16 3578.05 192.10
    -5 11 5 o 4236.34 3958.37 283.10
    -2 11 5 o 7178.53 7292.24 293.21
    -7 12 5 o 1698.58 1580.47 181.99
    -4 12 5 o 2062.56 2155.08 161.77
    0 0 6 o 59824.50 61044.00 1385.15
    -1 2 6 o 6167.47 6093.95 151.66
    -3 3 6 o 7148.20 7134.82 232.54
    0 3 6 o 11546.30 11032.30 303.32
    -2 4 6 o 13993.10 13044.70 232.54
    -4 5 6 o 7411.08 7410.27 192.10
    -1 5 6 o 7218.97 7444.19 212.32
    -6 6 6 o 8391.80 7794.05 394.31
    -3 6 6 o 4782.32 4949.63 171.88
    0 6 6 o 9079.33 9123.54 384.20
    -5 7 6 o 15570.30 15759.80 333.65
    -2 7 6 o 11728.30 11405.10 293.21
    -7 8 6 o 1809.80 2035.19 181.99
    -4 8 6 o 3447.72 3605.38 192.10
    -1 8 6 o 3609.49 4019.33 262.88
    -9 9 6 o 9524.19 9266.86 363.98
    -6 9 6 o 4782.32 4943.19 272.99
    -3 9 6 o 2830.97 3006.14 202.21
    0 9 6 o 9534.30 10145.40 384.20
    -8 10 6 o 3093.85 2837.63 171.88
    -5 10 6 o 4751.99 4257.72 293.21
    -2 10 6 o 2032.23 2118.24 161.77
    -7 11 6 o 4499.22 4249.75 222.43
    -4 11 6 o 5742.83 5737.08 262.88
    -6 12 6 o 1122.28 1187.69 151.66
    -1 1 7 o 3023.07 2977.58 181.99
    0 2 7 o 11556.40 11537.90 353.87
    -2 3 7 o 5934.93 6057.60 171.88
    -4 4 7 o 7188.64 6967.72 252.76
    -1 4 7 o 7006.65 6785.95 192.10
    -3 5 7 o 6258.47 6342.85 192.10
    0 5 7 o 2911.85 2960.38 262.88
    -5 6 7 o 3892.58 4186.64 192.10
    -2 6 7 o 5206.96 5492.69 202.21
    -7 7 7 o 2436.66 2140.94 303.32
    -4 7 7 o 6622.45 6559.22 222.43
    -1 7 7 o 3174.73 3708.87 222.43
    -6 8 7 o 3225.28 3533.50 171.88
    -3 8 7 o 3073.62 3403.64 212.32
    0 8 7 o 2608.54 3071.38 222.43
    -8 9 7 o 2022.12 1953.52 141.55
    -5 9 7 o 4853.09 5161.23 293.21
    -2 9 7 o 4044.24 4230.13 212.32
    -7 10 7 o 1749.14 1738.61 151.66
    -4 10 7 o 1870.46 1998.05 161.77
    -1 10 7 o 1162.72 1624.21 151.66
    -6 11 7 o 2355.77 2135.69 192.10
    0 1 8 o 3265.73 3143.21 252.76
    -2 2 8 o 18795.60 17706.70 414.54
    -1 3 8 o 5409.18 5178.66 222.43
    -3 4 8 o 3589.27 3718.86 161.77
    0 4 8 o 5843.93 5537.10 333.65
    -5 5 8 o 6420.24 6716.54 313.43
    -2 5 8 o 6056.25 5892.40 212.32
    -4 6 8 o 4751.99 4497.16 202.21
    -1 6 8 o 2062.56 2022.89 171.88
    -6 7 8 o 3569.04 3446.85 181.99
    -3 7 8 o 5156.41 5377.72 202.21
    0 7 8 o 12638.30 12587.30 434.76
    -8 8 8 o 3528.60 3426.98 272.99
    -5 8 8 o 2042.34 2215.39 131.44
    -2 8 8 o 2669.20 2768.07 192.10
    -7 9 8 o 6076.48 6534.45 272.99
    -4 9 8 o 3144.40 3560.95 202.21
    -1 9 8 o 1233.49 1584.63 151.66
    0 0 9 o 2477.10 2783.91 485.31
    -1 2 9 o 3053.40 2908.59 171.88
    -3 3 9 o 4974.42 4250.24 313.43
    0 3 9 o 2679.31 2424.76 212.32
    -2 4 9 o 5752.94 5580.50 202.21
    -4 5 9 o 3063.51 3173.64 161.77
    -1 5 9 o 2396.21 2683.83 181.99
    -6 6 9 o 2072.67 2058.02 222.43
    -3 6 9 o 2618.65 2716.41 171.88
    0 6 9 o 1546.92 1408.86 222.43
    -5 7 9 o 1971.57 1824.96 151.66
    -2 7 9 o 3235.39 3318.18 212.32
    -4 8 9 o 2669.20 2499.33 171.88
    -1 1 10 o 3892.58 3557.76 303.32
    0 2 10 o 6784.22 7102.38 323.54
    -2 3 10 o 1860.35 1783.93 151.66
    -4 4 10 o 4074.57 4867.60 293.21
    -1 4 10 o 1041.39 1276.01 121.33
    -3 5 10 o 3093.85 2893.31 202.21
    0 5 10 o 6460.68 6844.33 424.65
    -5 6 10 o 2295.11 1616.26 798.74
    -2 6 10 o 2820.86 2727.74 202.21
    0 1 11 o 1799.69 1677.14 242.65
    -2 2 11 o 1870.46 1822.40 293.21
_refine_special_details
;
Data was refined with inversion twinning, and the twin ratio was
 0.51(2):0.49(2).
;
_reflns_number_total     270
_reflns_number_gt     270
_reflns_threshold_expression     'I>2\s(I)'
_refine_ls_structure_factor_coef     F
_refine_ls_matrix_type     ?
_refine_ls_R_factor_all     0.0197
_refine_ls_R_factor_gt     0.0197
_refine_ls_wR_factor_all     0.0212
_refine_ls_wR_factor_ref     0.0212
_refine_ls_goodness_of_fit_all     1.08
_refine_ls_goodness_of_fit_ref     1.08
_refine_ls_restrained_S_all     ?
_refine_ls_restrained_S_obs     ?
_refine_ls_number_reflns     270
_refine_ls_number_parameters     32
_refine_ls_number_restraints     0
_refine_ls_number_constraints     0
_refine_ls_hydrogen_treatment     ?
_refine_ls_weighting_scheme     sigma
_refine_ls_weighting_details     'w=1/(\s^2^(F)+0.0001F^2^)'
_atom_sites_solution_primary     iterative
_refine_ls_shift/su_max     0.0407
_refine_ls_shift/su_mean     0.0138
_refine_diff_density_max     0.59
_refine_diff_density_min     -0.88
_refine_ls_extinction_method     'none'
_refine_ls_extinction_coef     ?
_refine_ls_abs_structure_details
;
Data was refined with inversion twinning in JANA2006, and the twin ratio was
 0.51(2):0.49(2).
;
_refine_ls_abs_structure_Flack     0.49(2)
_refine_ls_abs_structure_Rogers     ?
loop_
    _atom_type_symbol
    _atom_type_scat_dispersion_real
    _atom_type_scat_dispersion_imag
    _atom_type_scat_source
    Al 0.0645 0.0514 'International Tables Vol C tables 4.2.6.8 and 6.1.1.1'
    B 0.0013 0.0007 'International Tables Vol C tables 4.2.6.8 and 6.1.1.1'
    O 0.0106 0.0060 'International Tables Vol C tables 4.2.6.8 and 6.1.1.1'
    Tb -0.1723 4.1537 'International Tables Vol C tables 4.2.6.8 and 6.1.1.1'
_computing_data_collection     'APEX3 (Bruker, 2012)'
_computing_cell_refinement
;
JANA2006 (Pet\<r\'i\<cek <i>et al.</i>,  2014)
;
_computing_data_reduction
;
SAINT (Bruker, 2012)
;
_computing_structure_solution
;
SUPERFLIP (Palatinus & Chapuis, 2007)
;
_computing_structure_refinement
;
JANA2006 (Pet\<r\'i\<cek <i>et al.</i>,  2014)
;
_computing_molecular_graphics
;
<i>VESTA</i> (Momma & Izumi, 2011)
;
_computing_publication_material
;
publCIF (Westrip, 2010)
;
loop_
    _atom_site_type_symbol
    _atom_site_label
    _atom_site_fract_x
    _atom_site_fract_y
    _atom_site_fract_z
    _atom_site_U_iso_or_equiv
    _atom_site_adp_type
    _atom_site_calc_flag
    _atom_site_refinement_flags
    _atom_site_occupancy
    _atom_site_site_symmetry_multiplicity
    _atom_site_disorder_assembly
    _atom_site_disorder_group
    Tb Tb1 0 0 0 0.01126(13) Uani d . 1 3 . .
    Al Al1 0.5557(2) 0 0 0.0052(6) Uani d . 1 9 . .
    B B1 0.666667 0.333333 -0.166667 0.0054(19) Uani d . 1 3 . .
    O O1 0.7418(7) 0.0752(7) 0.166667 0.012(2) Uani d . 1 9 . .
    O O2 0.3668(5) -0.1151(5) -0.1448(5) 0.0098(12) Uani d . 1 18 . .
    O O3 0.8151(5) 0.4818(5) -0.166667 0.0091(14) Uani d . 1 9 . .
    B B2 0.8912(11) 0.2245(11) 0.166667 0.0066(12) Uiso d . 1 9 . .
loop_
    _atom_site_aniso_label
    _atom_site_aniso_U_11
    _atom_site_aniso_U_22
    _atom_site_aniso_U_33
    _atom_site_aniso_U_12
    _atom_site_aniso_U_13
    _atom_site_aniso_U_23
    _atom_site_aniso_type_symbol
    Tb1 0.01027(16) 0.01027(16) 0.0133(2) 0.00513(8) 0 0 Tb
    Al1 0.0040(6) 0.0036(8) 0.0078(9) 0.0018(4) 0.0005(3) 0.0010(6) Al
    B1 0.004(2) 0.004(2) 0.008(3) 0.0021(12) 0 0 B
    O1 0.007(2) 0.007(2) 0.017(3) 0.000(2) 0.0008(9) -0.0008(9) O
    O2 0.0082(16) 0.0086(15) 0.0123(15) 0.0039(13) 0.0003(12) -0.0013(12) O
    O3 0.0075(15) 0.0075(15) 0.011(2) 0.0031(18) -0.0010(8) 0.0010(8) O
_geom_special_details     ?
loop_
    _geom_bond_atom_site_label_1
    _geom_bond_atom_site_label_2
    _geom_bond_site_symmetry_1
    _geom_bond_site_symmetry_2
    _geom_bond_distance
    _geom_bond_publ_flag
    Tb1 O2 . 7_455 2.336(4) ?
    Tb1 O2 . 8_445 2.336(4) ?
    Tb1 O2 . 9_555 2.336(6) ?
    Tb1 O2 . 16_544 2.336(4) ?
    Tb1 O2 . 17_444 2.336(4) ?
    Tb1 O2 . 18_554 2.336(6) ?
    B1 O3 . . 1.381(4) ?
    B1 O3 . 2_655 1.381(6) ?
    B1 O3 . 3_665 1.381(6) ?
    O1 B2 . . 1.389(8) ?
    O2 B2 . 13_444 1.362(12) ?
loop_
    _geom_angle_atom_site_label_1
    _geom_angle_atom_site_label_2
    _geom_angle_atom_site_label_3
    _geom_angle_site_symmetry_1
    _geom_angle_site_symmetry_2
    _geom_angle_site_symmetry_3
    _geom_angle
    _geom_angle_publ_flag
    O2 Tb1 O2 7_455 . 8_445 89.15(16) ?
    O2 Tb1 O2 7_455 . 9_555 89.15(16) ?
    O2 Tb1 O2 7_455 . 16_544 119.88(12) ?
    O2 Tb1 O2 7_455 . 17_444 144.93(19) ?
    O2 Tb1 O2 7_455 . 18_554 73.32(15) ?
    O2 Tb1 O2 8_445 . 9_555 89.15(16) ?
    O2 Tb1 O2 8_445 . 16_544 144.93(19) ?
    O2 Tb1 O2 8_445 . 17_444 73.32(14) ?
    O2 Tb1 O2 8_445 . 18_554 119.88(18) ?
    O2 Tb1 O2 9_555 . 16_544 73.32(15) ?
    O2 Tb1 O2 9_555 . 17_444 119.88(18) ?
    O2 Tb1 O2 9_555 . 18_554 144.93(12) ?
    O2 Tb1 O2 16_544 . 17_444 89.15(16) ?
    O2 Tb1 O2 16_544 . 18_554 89.15(16) ?
    O2 Tb1 O2 17_444 . 18_554 89.15(16) ?
    O3 B1 O3 . . 2_655 120.0(4) ?
    O3 B1 O3 . . 3_665 120.0(4) ?
    O3 B1 O3 2_655 . 3_665 120.0(4) ?
    Tb1 O2 B2 13_544 . 13_444 105.0(3) ?
    O1 B2 O2 . . 7_555 117.7(9) ?
    O1 B2 O2 . . 4_655 117.7(9) ?
    O2 B2 O2 7_555 . 4_655 124.7(6) ?
_iucr_refine_instructions_details
;
commands
maxsc  8
end
    7    0    0    1    0
 0.099452 0.000000 0.000000 0.000000 0.000000 0.000000      100000
 0.000000 0.492543                                          01
 0.000000 0.000000 0.000000                                 000
 0.000000 0.000000 0.000000 0.000000 0.000000 0.000000      000000
 0.000000 0.000000 0.000000 0.000000 0.000000 0.000000      000000
Tb1       1  2     0.166667 0.000000 0.000000 0.000000
 0.010267 0.010267 0.013259 0.005133 0.000000 0.000000      0000101000
Al1       2  2     0.500000 0.555660 0.000000 0.000000
 0.003989 0.003646 0.007837 0.001823 0.000477 0.000954      0100111010
B1        3  2     0.166667 0.666667 0.333333-0.166667
 0.004105 0.004105 0.008018 0.002053 0.000000 0.000000      0000101000
O1        4  2     0.500000 0.741820 0.075154 0.166667
 0.007063 0.007063 0.017254 0.000371 0.000823-0.000823      0100101110
O2        4  2     1.000000 0.366756-0.115122-0.144807
 0.008166 0.008571 0.012287 0.003909 0.000318-0.001318      0111111111
O3        4  2     0.500000 0.815148 0.481814-0.166667
 0.007513 0.007513 0.011248 0.003099-0.000986 0.000986      0100101110
B2        3  1     0.500000 0.891162 0.224495 0.166667
 0.006594 0.000000 0.000000 0.000000 0.000000 0.000000      0100100000
----------------------------   s.u. block   ----------------------------
 0.000250 0.000000 0.000000 0.000000 0.000000 0.000000
 0.000000 0.024835
 0.000000 0.000000 0.000000
 0.000000 0.000000 0.000000 0.000000 0.000000 0.000000
 0.000000 0.000000 0.000000 0.000000 0.000000 0.000000
Tb1                0.000000 0.000000 0.000000 0.000000
 0.000160 0.000160 0.000206 0.000080 0.000000 0.000000
Al1                0.000000 0.000242 0.000000 0.000000
 0.000637 0.000831 0.000872 0.000416 0.000294 0.000587
B1                 0.000000 0.000000 0.000000 0.000000
 0.002324 0.002324 0.003387 0.001162 0.000000 0.000000
O1                 0.000000 0.000710 0.000710 0.000000
 0.002185 0.002185 0.002707 0.002439 0.000916 0.000916
O2                 0.000000 0.000467 0.000454 0.000495
 0.001608 0.001549 0.001457 0.001303 0.001208 0.001163
O3                 0.000000 0.000535 0.000535 0.000000
 0.001536 0.001536 0.001955 0.001779 0.000813 0.000813
B2                 0.000000 0.001059 0.001059 0.000000
 0.001229 0.000000 0.000000 0.000000 0.000000 0.000000
--------------------------   Saved points   ----------------------------
    0
--------------------------   Fourier maxima   --------------------------
    1    1    1
max1      1  1     1.000000 0.424439-0.002535 0.000000      000  0  0  0
     0.59     0.23
max2      1  1     1.000000 0.417417 0.471656 0.037521      000  0  0  0
     0.36     0.19
max3      1  1     1.000000 0.570645 0.044413 0.057162      000  0  0  0
     0.36     0.16
max4      1  1     1.000000 0.388268 0.519669 0.050413      000  0  0  0
     0.32     0.13
max5      1  1     1.000000 0.598376 0.001773 0.000000      000  0  0  0
     0.31     0.13
max6      1  1     1.000000 0.535900 0.142302 0.033737      000  0  0  0
     0.38     0.13
max7      1  1     1.000000 0.077766 0.459766 0.092934      000  0  0  0
     0.38     0.13
max8      1  1     1.000000 0.831466 0.164799 0.166667      000  0  0  0
     0.54     0.12
max9      1  1     1.000000 0.539592 0.178822 0.120623      000  0  0  0
     0.38     0.12
max10     1  1     1.000000 0.134141 0.514405 0.060113      000  0  0  0
     0.29     0.11
--------------------------   Fourier minima   --------------------------
    1    1    1
min1      1  1     1.000000 0.666722 0.333388 0.062826      000  0  0  0
     0.89     0.29
min2      1  1     1.000000 0.632566 0.267791 0.151877      000  0  0  0
     0.73     0.25
min3      1  1     1.000000 0.069614 0.031464 0.083735      000  0  0  0
     0.78     0.23
min4      1  1     1.000000 0.117247 0.000381 0.000000      000  0  0  0
     0.49     0.15
min5      1  1     1.000000 0.313858 0.636931 0.078177      000  0  0  0
     0.35     0.15
min6      1  1     1.000000 0.884337-0.001722 0.000000      000  0  0  0
     0.61     0.13
min7      1  1     1.000000 0.428058 0.181058-0.001165      000  0  0  0
     0.33     0.11
min8      1  1     1.000000 0.696885 0.193203-0.011343      000  0  0  0
     0.26     0.11
min9      1  1     1.000000 0.255549 0.001647 0.000000      000  0  0  0
     0.40     0.10
min10     1  1     1.000000 0.344625 0.437088 0.045300      000  0  0  0
     0.38     0.10
------------------------------------------------------------------------
Version Jana2006
title
cell 9.2992 9.2992 7.2588 90 90 120
esdcell 0.0008 0.0008 0.0007 0 0 0
spgroup R32 155 5
lattice R
symmetry x y z
symmetry -y x-y z
symmetry -x+y -x z
symmetry y x -z
symmetry x-y -y -z
symmetry -x -x+y -z
unitsnumb 3
atlist Tb Al3 B4 O12
formtab -62
atom Tb atradius 1.77 color 113004254
atom Al atradius 1.43 color 129178214
atom B atradius 0.81 color 31162015
atom O atradius 0.74 color 254003000
twin 2
    -1.0000     0.0000     0.0000
     0.0000    -1.0000     0.0000
     0.0000     0.0000    -1.0000
roundmethod 1
end
*******************************************************************************
contour
end contour
dist
  angles 1
end dist
fourier
  maptype 6
end fourier
refine
  cycles 1000 damp 0.2 siglevel 2
end refine
;
data_Dy-borate
_database_code_depnum_ccdc_archive 'CCDC 1983040'
_chemical_name_systematic
;
Dysprosium trialuminium tetrakis(borate)
;
_chemical_name_common     ?
_chemical_formula_moiety     'Dy1 Al3 B4 O12'
_chemical_formula_sum     'Dy1 Al3 B4 O12'
_chemical_formula_structural     ?
_chemical_formula_analytical     ?
_chemical_formula_iupac     'Dy Al3 (B O3)4'
_chemical_formula_weight     478.7
_chemical_melting_point     ?
_symmetry_cell_setting     trigonal
_symmetry_space_group_name_H-M     'R 3 2'
_symmetry_space_group_name_Hall     'R 3 2"'
loop_
    _space_group_symop_id
    _space_group_symop_operation_xyz
    1 x,y,z
    2 -y,x-y,z
    3 -x+y,-x,z
    4 y,x,-z
    5 x-y,-y,-z
    6 -x,-x+y,-z
    7 x+2/3,y+1/3,z+1/3
    8 -y+2/3,x-y+1/3,z+1/3
    9 -x+y+2/3,-x+1/3,z+1/3
    10 y+2/3,x+1/3,-z+1/3
    11 x-y+2/3,-y+1/3,-z+1/3
    12 -x+2/3,-x+y+1/3,-z+1/3
    13 x+1/3,y+2/3,z+2/3
    14 -y+1/3,x-y+2/3,z+2/3
    15 -x+y+1/3,-x+2/3,z+2/3
    16 y+1/3,x+2/3,-z+2/3
    17 x-y+1/3,-y+2/3,-z+2/3
    18 -x+1/3,-x+y+2/3,-z+2/3
_cell_length_a     9.2938(5)
_cell_length_b     9.2938(5)
_cell_length_c     7.2348(4)
_cell_angle_alpha     90
_cell_angle_beta     90
_cell_angle_gamma     120
_cell_volume     541.18(5)
_cell_formula_units_Z     3
_cell_measurement_reflns_used     7295
_cell_measurement_theta_min     3.79
_cell_measurement_theta_max     31.53
_cell_measurement_temperature     100
_exptl_crystal_description     'hexagonal prism'
_exptl_crystal_colour     'Light white'
_exptl_crystal_size_max     0.05
_exptl_crystal_size_mid     0.05
_exptl_crystal_size_min     0.03
_exptl_crystal_size_rad     ?
_exptl_crystal_density_diffrn     4.4062
_exptl_crystal_density_meas     ?
_exptl_crystal_density_method     ?
_exptl_crystal_F_000     663
_exptl_absorpt_coefficient_mu     10.812
_exptl_absorpt_correction_type     multi-scan
_exptl_absorpt_process_details
;
(SADABS; Krause <i>et al.</i>,  2015)
;
_exptl_absorpt_correction_T_min     0.588
_exptl_absorpt_correction_T_max     0.723
_exptl_special_details     ?
_diffrn_ambient_temperature     100
_diffrn_radiation_type     'Mo K\a'
_diffrn_radiation_wavelength     0.71075
_diffrn_radiation_source     'X-ray tube'
_diffrn_radiation_monochromator     ?
_diffrn_measurement_device_type     'Bruker D8 QUEST CMOS area detector'
_diffrn_measurement_method     '\f and \w scans'
_diffrn_detector_area_resol_mean     ?
_diffrn_reflns_number     7295
_diffrn_reflns_av_R_equivalents     0.0437
_diffrn_reflns_av_unetI/netI     0.0148
_diffrn_reflns_theta_min     3.79
_diffrn_reflns_theta_max     31.53
_diffrn_reflns_theta_full     31.53
_diffrn_measured_fraction_theta_max     1
_diffrn_measured_fraction_theta_full     1
_diffrn_reflns_limit_h_min     -12
_diffrn_reflns_limit_h_max     13
_diffrn_reflns_limit_k_min     -13
_diffrn_reflns_limit_k_max     13
_diffrn_reflns_limit_l_min     -10
_diffrn_reflns_limit_l_max     10
_diffrn_reflns_reduction_process     ?
_diffrn_standards_number     ?
_diffrn_standards_interval_count     ?
_diffrn_standards_interval_time     ?
_diffrn_standards_decay_%     ?
loop_
    _diffrn_standard_refln_index_h
    _diffrn_standard_refln_index_k
    _diffrn_standard_refln_index_l
    ? ? ?
loop_
    _refln_index_h
    _refln_index_k
    _refln_index_l
    _refln_observed_status
    _refln_F_squared_meas
    _refln_F_squared_calc
    _refln_F_squared_sigma
    -1 2 0 o 16438.80 16933.00 318.04
    1 1 0 o 16466.50 16906.30 302.72
    0 3 0 o 23699.60 24649.20 357.14
    -2 4 0 o 32173.70 31483.00 585.72
    2 2 0 o 31580.90 31520.10 529.88
    -1 5 0 o 24764.60 24499.40 371.46
    1 4 0 o 24885.00 24509.80 359.19
    -3 6 0 o 17503.80 16854.80 339.59
    3 3 0 o 16994.40 16762.10 305.84
    0 6 0 o 25412.90 24411.80 403.42
    -2 7 0 o 34470.40 33751.00 507.97
    2 5 0 o 34025.90 33750.90 472.72
    -4 8 0 o 8918.60 8713.38 174.64
    4 4 0 o 8538.89 8759.50 80.33
    -1 8 0 o 6584.76 6649.95 122.61
    1 7 0 o 6760.73 6651.11 123.64
    -3 9 0 o 9557.63 9688.41 155.90
    3 6 0 o 9715.07 9695.98 156.94
    0 9 0 o 22393.80 22374.00 347.98
    -5 10 0 o 11798.90 11764.80 68.08
    5 5 0 o 11567.30 11760.20 48.57
    -2 10 0 o 6807.03 6928.39 131.63
    2 8 0 o 6955.21 6929.17 124.79
    -4 11 0 o 12243.40 12241.70 202.20
    4 7 0 o 12336.00 12238.20 202.80
    -1 11 0 o 4176.83 4304.79 42.92
    1 10 0 o 4176.83 4281.89 42.92
    -6 12 0 o 3009.91 2992.30 87.90
    6 6 0 o 2991.39 2997.62 77.19
    -3 12 0 o 5732.73 5751.90 52.29
    3 9 0 o 6010.56 5743.29 42.18
    -5 13 0 o 4112.00 4038.64 73.69
    5 8 0 o 3880.47 4033.54 64.58
    -1 1 1 o 19198.60 19950.50 291.46
    0 2 1 o 36758.00 36397.70 606.77
    -2 3 1 o 19883.90 20081.30 296.35
    -3 2 1 o 19819.10 20137.30 289.29
    -4 4 1 o 35165.00 33126.90 506.58
    -1 4 1 o 31025.30 30564.80 476.66
    1 3 1 o 30710.40 30584.00 441.21
    -3 5 1 o 22458.60 21907.90 334.87
    -5 3 1 o 21708.40 21931.70 303.50
    0 5 1 o 16179.40 15934.00 249.83
    -5 6 1 o 18754.10 18652.20 288.33
    -6 5 1 o 18587.40 18591.50 287.17
    -2 6 1 o 18522.50 17949.00 279.91
    2 4 1 o 17800.20 17973.30 261.40
    -7 7 1 o 4862.17 4760.86 5.43
    -4 7 1 o 19439.40 19027.70 286.51
    -7 4 1 o 18930.00 19034.00 263.51
    -1 7 1 o 11835.90 11473.20 192.35
    1 6 1 o 11493.20 11511.50 176.05
    -6 8 1 o 10326.30 10525.40 168.11
    -8 6 1 o 10437.50 10543.80 168.84
    -3 8 1 o 8362.93 8385.94 148.34
    3 5 1 o 8159.18 8332.91 139.64
    0 8 1 o 7909.13 8077.85 138.09
    -8 9 1 o 6112.44 6118.86 119.96
    -9 8 1 o 5973.52 6125.23 111.39
    -5 9 1 o 18624.40 18367.90 287.43
    -9 5 1 o 18689.20 18370.90 281.10
    -2 9 1 o 13743.70 13972.90 226.37
    2 7 1 o 14030.80 13971.30 214.30
    -10 10 1 o 5038.13 5099.49 33.90
    -7 10 1 o 6955.21 7148.71 132.46
    -10 7 1 o 7307.14 7143.47 134.48
    -4 10 1 o 7409.02 7643.12 135.07
    4 6 1 o 7603.50 7650.37 128.79
    -1 10 1 o 5945.74 5956.84 111.23
    1 9 1 o 5945.74 5970.11 111.23
    -9 11 1 o 15401.50 15692.90 266.16
    -11 9 1 o 15605.20 15679.90 260.12
    -6 11 1 o 7084.87 7328.28 133.19
    -11 6 1 o 7399.75 7320.04 135.02
    -3 11 1 o 7121.92 7200.33 141.21
    3 8 1 o 7223.79 7201.13 133.99
    0 11 1 o 9076.04 9358.62 160.17
    -11 12 1 o 3602.63 3725.85 69.13
    -12 11 1 o 3704.51 3739.26 67.54
    -8 12 1 o 4121.27 4165.17 44.47
    -12 8 1 o 4241.66 4194.98 57.55
    -5 12 1 o 5584.55 5782.56 35.38
    5 7 1 o 5714.20 5771.61 109.92
    -2 12 1 o 3491.50 3590.01 58.14
    2 10 1 o 3528.54 3610.08 70.24
    -10 13 1 o 4241.66 4407.63 372.71
    -13 10 1 o 4676.94 4397.87 304.55
    -7 13 1 o 3046.96 3269.53 65.04
    -13 7 1 o 3130.31 3257.52 75.56
    -4 13 1 o 6936.69 6850.14 52.25
    4 9 1 o 6779.25 6848.96 76.48
    0 1 2 o 18133.60 18874.90 305.43
    -2 2 2 o 91779.20 91260.10 1726.81
    -1 3 2 o 29321.20 29279.00 418.02
    1 2 2 o 28756.20 29260.80 433.52
    -3 4 2 o 23329.10 22026.90 341.20
    -4 3 2 o 22847.60 21918.60 331.14
    0 4 2 o 26394.60 26110.40 383.32
    -5 5 2 o 33840.70 32912.90 471.29
    -2 5 2 o 26172.30 25505.90 415.57
    2 3 2 o 25801.90 25508.70 372.46
    -4 6 2 o 20606.30 19947.90 301.60
    -6 4 2 o 20208.10 19963.30 298.70
    -1 6 2 o 6760.73 6809.38 108.88
    1 5 2 o 6677.38 6793.20 108.33
    -6 7 2 o 12123.00 12056.80 187.29
    -7 6 2 o 12086.00 12053.50 194.01
    -3 7 2 o 17346.40 17196.80 271.70
    3 4 2 o 17087.00 17218.30 243.18
    0 7 2 o 56030.70 55999.40 810.09
    -8 8 2 o 8020.26 8062.07 154.01
    -5 8 2 o 11752.60 11849.60 184.74
    -8 5 2 o 11511.80 11837.50 183.10
    -2 8 2 o 9270.53 9268.82 161.37
    2 6 2 o 9289.05 9279.38 154.14
    -7 9 2 o 23847.80 23772.60 358.20
    -9 7 2 o 24079.30 23770.10 366.59
    -4 9 2 o 12410.10 12070.10 203.28
    4 5 2 o 12336.00 12066.60 195.70
    -1 9 2 o 6677.38 6740.29 123.15
    1 8 2 o 6723.68 6731.08 123.42
    -9 10 2 o 4575.07 4596.60 49.52
    -10 9 2 o 4704.73 4589.25 21.69
    -6 10 2 o 5278.92 5445.46 20.55
    -10 6 2 o 5390.06 5481.07 8.69
    -3 10 2 o 6242.10 6273.01 112.96
    3 7 2 o 6260.62 6255.87 113.07
    0 10 2 o 4797.34 4761.57 14.59
    -11 11 2 o 10539.30 10808.70 199.29
    -8 11 2 o 4399.10 4346.15 35.84
    -11 8 2 o 4463.93 4326.50 33.41
    -5 11 2 o 8603.72 8749.33 157.35
    5 6 2 o 8807.47 8746.78 151.08
    -2 11 2 o 9390.93 9591.00 162.11
    2 9 2 o 9863.25 9603.30 180.01
    -10 12 2 o 5343.75 5598.87 78.35
    -12 10 2 o 5566.02 5598.27 73.69
    -7 12 2 o 9242.75 9522.46 168.73
    -12 7 2 o 9446.50 9521.96 185.39
    -4 12 2 o 5621.59 5476.61 72.44
    4 8 2 o 5454.89 5481.91 40.88
    -1 12 2 o 4528.76 4435.95 66.16
    1 11 2 o 4417.63 4439.50 68.32
    -9 13 2 o 6779.25 7089.80 76.48
    -13 9 2 o 6807.03 7088.84 75.76
    -6 13 2 o 8909.34 8937.71 67.54
    6 7 2 o 8835.25 8938.89 44.10
    0 0 3 o 490.85 745.16 54.93
    -1 2 3 o 19541.30 20564.20 293.89
    1 1 3 o 19670.90 20532.60 315.48
    -3 3 3 o 25607.40 25521.30 377.55
    0 3 3 o 18744.80 19041.00 288.27
    -2 4 3 o 40758.90 40021.70 586.88
    2 2 3 o 40916.30 40008.70 594.51
    -4 5 3 o 12919.50 12865.20 192.93
    -5 4 3 o 13002.80 12917.80 193.52
    -1 5 3 o 11289.50 11380.50 174.63
    1 4 3 o 11141.30 11416.10 173.61
    -6 6 3 o 8001.74 7979.90 131.35
    -3 6 3 o 14475.40 14271.50 231.22
    3 3 3 o 13984.50 14263.00 213.98
    0 6 3 o 6686.64 6680.67 115.66
    -5 7 3 o 12280.40 11952.20 195.32
    -7 5 3 o 12410.10 11963.60 196.20
    -2 7 3 o 15771.90 15414.10 247.02
    2 5 3 o 15725.60 15418.50 253.73
    -7 8 3 o 9613.20 9696.30 170.94
    -8 7 3 o 9539.11 9665.84 170.49
    -4 8 3 o 13688.20 13586.30 226.01
    4 4 3 o 13419.60 13589.40 210.06
    -1 8 3 o 7603.50 7568.63 128.79
    1 7 3 o 7668.33 7537.32 136.62
    -9 9 3 o 12669.40 12703.10 227.03
    -6 9 3 o 8650.03 8682.34 150.10
    -9 6 3 o 8603.72 8669.48 149.81
    -3 9 3 o 10548.60 10476.10 184.13
    3 6 3 o 10900.50 10475.80 186.32
    0 9 3 o 12113.70 11789.50 208.68
    -8 10 3 o 4880.69 4874.19 40.08
    -10 8 3 o 5028.87 4901.52 34.30
    -5 10 3 o 5251.14 5162.74 22.54
    5 5 3 o 5047.39 5134.42 33.50
    -2 10 3 o 4852.91 4859.16 7.47
    2 8 3 o 4825.12 4879.81 42.00
    -10 11 3 o 4204.62 4234.21 72.15
    -11 10 3 o 4241.66 4237.88 71.51
    -7 11 3 o 10243.00 10306.50 189.88
    -11 7 3 o 10159.60 10301.00 181.77
    -4 11 3 o 8798.21 8862.15 158.50
    4 7 3 o 8816.73 8863.24 166.27
    -1 11 3 o 5065.92 5056.32 69.58
    1 10 3 o 5075.18 5052.86 69.38
    -9 12 3 o 4982.56 5107.01 71.32
    -12 9 3 o 5269.66 5116.79 79.81
    -6 12 3 o 6584.76 6452.63 64.21
    6 6 3 o 6362.49 6486.95 86.33
    -3 12 3 o 5362.28 5477.44 62.74
    3 9 3 o 5603.07 5483.72 72.86
    -8 13 3 o 5140.00 5116.46 651.65
    -13 8 3 o 5001.09 5101.17 436.23
    -5 13 3 o 3917.52 3866.83 579.60
    5 8 3 o 3769.34 3849.43 383.59
    -1 1 4 o 20254.40 21045.70 363.15
    0 2 4 o 51140.70 49919.60 823.06
    -2 3 4 o 15170.00 15501.10 235.95
    -3 2 4 o 15160.70 15519.90 229.06
    -4 4 4 o 26774.30 25946.70 386.14
    -1 4 4 o 11659.90 11659.10 191.19
    1 3 4 o 11326.50 11588.30 174.89
    -3 5 4 o 18374.40 18273.00 278.86
    -5 3 4 o 18346.60 18279.10 265.42
    0 5 4 o 34739.00 34271.50 490.65
    -5 6 4 o 7020.04 7198.60 117.76
    -6 5 4 o 7029.30 7185.04 117.82
    -2 6 4 o 16475.80 16783.80 265.82
    2 4 4 o 16929.60 16779.30 255.11
    -7 7 4 o 43824.30 42851.70 641.99
    -4 7 4 o 10530.10 10407.30 176.65
    -7 4 4 o 10493.00 10415.80 176.41
    -1 7 4 o 8575.94 8508.41 149.64
    1 6 4 o 8474.06 8507.25 141.64
    -6 8 4 o 6649.59 6465.87 122.99
    -8 6 4 o 6492.15 6480.86 4.16
    -3 8 4 o 9427.97 9406.54 169.83
    3 5 4 o 9390.93 9400.96 169.61
    0 8 4 o 4445.41 4460.16 34.13
    -8 9 4 o 5575.28 5715.11 109.15
    -9 8 4 o 5667.90 5710.32 71.38
    -5 9 4 o 10761.60 10638.90 185.45
    -9 5 4 o 10650.50 10638.20 192.27
    -2 9 4 o 19902.50 19758.50 338.62
    2 7 4 o 20152.50 19763.30 304.98
    -10 10 4 o 4084.22 4205.47 109.22
    -7 10 4 o 6205.05 6110.93 32.92
    -10 7 4 o 6084.65 6095.25 38.95
    -4 10 4 o 5982.78 5984.26 119.25
    4 6 4 o 6038.35 6019.87 41.00
    -1 10 4 o 5204.83 5050.24 66.51
    1 9 4 o 5149.27 5036.50 51.18
    -9 11 4 o 8103.61 8218.38 74.64
    -11 9 4 o 7992.48 8227.66 78.07
    -6 11 4 o 7936.91 7915.06 29.40
    -11 6 4 o 7723.90 7906.56 42.90
    -3 11 4 o 4297.23 4372.50 83.35
    3 8 4 o 4352.80 4351.31 69.53
    -8 12 4 o 4593.59 4555.97 64.83
    -12 8 4 o 4612.11 4559.85 90.94
    -5 12 4 o 6362.49 6352.15 70.46
    5 7 4 o 6343.97 6349.74 86.73
    0 1 5 o 14040.10 14485.20 250.36
    -2 2 5 o 17346.40 17317.60 293.11
    -1 3 5 o 11243.20 11579.80 181.30
    1 2 5 o 11437.70 11629.10 182.61
    -3 4 5 o 12465.70 12681.00 196.58
    -4 3 5 o 12484.20 12682.90 183.15
    0 4 5 o 22384.50 22261.50 334.34
    -5 5 5 o 14530.90 14369.50 224.63
    -2 5 5 o 12447.10 12431.30 196.45
    2 3 5 o 12336.00 12452.30 188.78
    -4 6 5 o 12400.80 12262.80 203.22
    -6 4 5 o 12410.10 12263.90 196.20
    -1 6 5 o 11150.60 11295.50 180.69
    1 5 5 o 11122.80 11257.60 180.51
    -6 7 5 o 6584.76 6493.31 122.61
    -7 6 5 o 6594.02 6519.43 122.67
    -3 7 5 o 9270.53 9084.32 168.90
    3 4 5 o 9113.09 9085.02 160.40
    0 7 5 o 4491.72 4428.73 32.30
    -8 8 5 o 3389.62 3296.44 46.12
    -5 8 5 o 5640.11 5688.78 32.70
    -8 5 5 o 5649.38 5655.16 32.23
    -2 8 5 o 6066.13 5947.83 39.79
    2 6 5 o 6140.22 5964.84 120.11
    -7 9 5 o 9696.55 9673.10 171.45
    -9 7 5 o 9622.46 9677.50 186.36
    -4 9 5 o 11863.70 12017.00 214.65
    4 5 5 o 12095.20 12018.20 208.56
    -1 9 5 o 4908.47 4886.62 72.81
    1 8 5 o 5010.35 4895.14 55.07
    -9 10 5 o 4991.82 5032.27 97.57
    -10 9 5 o 4973.30 5034.20 71.51
    -6 10 5 o 6473.63 6640.25 9.36
    -10 6 5 o 6686.64 6653.64 37.57
    -3 10 5 o 5630.85 5563.19 55.43
    3 7 5 o 5667.90 5555.99 31.27
    0 10 5 o 3750.81 3610.44 66.79
    -8 11 5 o 5825.34 5673.40 67.57
    -11 8 5 o 5695.68 5670.64 70.73
    -5 11 5 o 5945.74 5958.41 64.42
    5 6 5 o 5945.74 5945.64 80.41
    -2 11 5 o 10418.90 10521.10 206.44
    2 9 5 o 10493.00 10513.70 199.03
    -7 12 5 o 2833.95 2823.44 78.91
    -12 7 5 o 2787.64 2814.18 79.39
    0 0 6 o 73034.40 71637.90 563.78
    -1 2 6 o 7955.43 7845.26 145.91
    1 1 6 o 7677.59 7825.85 144.31
    -3 3 6 o 9113.09 9209.19 153.01
    0 3 6 o 13512.20 13982.30 203.87
    -2 4 6 o 16438.80 16163.20 258.54
    2 2 6 o 16411.00 16171.80 244.71
    -4 5 6 o 9946.60 9902.75 180.50
    -5 4 6 o 9779.90 9902.62 164.56
    -1 5 6 o 9270.53 9634.90 154.02
    1 4 6 o 9409.45 9652.63 154.93
    -6 6 6 o 10465.20 10302.10 183.62
    -3 6 6 o 6371.75 6547.02 121.40
    3 3 6 o 6232.83 6503.07 112.91
    0 6 6 o 12660.20 12463.90 219.48
    -5 7 6 o 20467.40 20435.20 320.88
    -7 5 6 o 20661.90 20432.00 315.35
    -2 7 6 o 15114.40 15094.40 256.99
    2 5 6 o 15299.60 15099.80 250.91
    -7 8 6 o 3463.72 3305.17 44.48
    -8 7 6 o 3297.01 3303.49 48.05
    -4 8 6 o 5140.00 5064.58 51.45
    4 4 6 o 5010.35 5091.81 35.09
    -1 8 6 o 5843.86 5744.29 67.10
    1 7 6 o 5871.65 5743.72 47.56
    -9 9 6 o 12623.10 12461.80 226.75
    -6 9 6 o 6890.39 7020.47 54.02
    -9 6 6 o 7010.78 7031.63 10.60
    -3 9 6 o 4491.72 4574.59 66.89
    3 6 6 o 4602.85 4568.52 48.76
    0 9 6 o 13864.10 13867.00 241.79
    -8 10 6 o 4639.90 4567.19 63.86
    -10 8 6 o 4751.03 4562.88 61.42
    -5 10 6 o 6649.59 6540.22 62.22
    5 5 6 o 6594.02 6537.75 42.09
    -2 10 6 o 3741.55 3748.90 53.39
    2 8 6 o 3797.12 3754.17 52.23
    -7 11 6 o 6473.63 6529.85 47.24
    -11 7 6 o 6390.28 6533.08 20.03
    -4 11 6 o 8372.19 8443.34 156.00
    4 7 6 o 8427.76 8437.39 156.32
    -1 1 7 o 4213.88 4330.28 17.12
    0 2 7 o 14994.00 14966.00 241.76
    -2 3 7 o 8048.04 8245.35 146.46
    -3 2 7 o 7927.65 8253.87 130.87
    -4 4 7 o 9409.45 9441.28 154.93
    -1 4 7 o 9159.40 9400.23 168.24
    1 3 7 o 9011.22 9388.62 145.15
    -3 5 7 o 8659.29 8677.17 157.68
    -5 3 7 o 8603.72 8689.44 149.81
    0 5 7 o 4473.19 4349.60 52.17
    -5 6 7 o 5779.03 5974.49 24.60
    -6 5 7 o 5927.21 5945.03 9.88
    -2 6 7 o 7473.84 7752.79 54.34
    2 4 7 o 7714.64 7773.03 152.32
    -7 7 7 o 3556.33 3454.52 69.83
    -4 7 7 o 9631.72 9581.68 61.78
    -7 4 7 o 9566.89 9593.02 170.66
    -1 7 7 o 5501.19 5536.87 39.02
    1 6 7 o 5658.64 5555.31 31.75
    -6 8 7 o 5473.41 5549.74 89.69
    -8 6 7 o 5667.90 5555.19 31.27
    -3 8 7 o 4639.90 4706.59 77.79
    3 5 7 o 4676.94 4674.88 46.65
    0 8 7 o 5204.83 5092.50 25.49
    -8 9 7 o 3574.85 3441.20 56.64
    -9 8 7 o 3584.11 3443.97 41.60
    -5 9 7 o 7872.08 7787.59 145.43
    -9 5 7 o 7835.03 7785.34 137.63
    -2 9 7 o 6742.21 6702.07 131.27
    2 7 7 o 6705.16 6696.62 123.31
    -7 10 7 o 3232.18 3196.55 49.32
    -10 7 7 o 3222.92 3192.35 34.11
    -4 10 7 o 3537.81 3385.87 57.31
    4 6 7 o 3602.63 3389.37 41.13
    0 1 8 o 4695.46 4704.56 22.27
    -2 2 8 o 23412.50 23420.10 355.11
    -1 3 8 o 7205.27 7498.52 133.88
    1 2 8 o 7455.32 7491.10 127.85
    -3 4 8 o 5297.45 5596.16 19.11
    -4 3 8 o 5528.98 5560.62 108.90
    0 4 8 o 7890.60 8091.10 145.54
    -5 5 8 o 9844.73 9896.81 179.90
    -2 5 8 o 8853.77 8777.32 174.28
    2 3 8 o 8575.94 8775.33 157.19
    -4 6 8 o 6547.72 6590.44 65.31
    -6 4 8 o 6464.37 6605.53 11.07
    -1 6 8 o 3037.70 3176.95 65.17
    1 5 8 o 3111.79 3164.80 64.14
    -6 7 8 o 5538.24 5478.65 101.20
    -7 6 8 o 5667.90 5478.82 101.96
    -3 7 8 o 8344.40 8037.97 148.23
    3 4 8 o 8186.96 8047.72 147.28
    0 7 8 o 18244.70 18215.20 258.27
    -5 8 8 o 4065.70 3957.99 25.54
    -8 5 8 o 3926.78 3949.42 31.26
    -2 8 8 o 4723.25 4758.43 20.47
    2 6 8 o 4899.21 4763.09 97.59
    -4 9 8 o 5667.90 5601.17 112.06
    4 5 8 o 5593.81 5602.22 87.49
    0 0 9 o 4102.74 4247.71 109.02
    -1 2 9 o 4584.33 4699.86 28.24
    1 1 9 o 4723.25 4691.37 20.47
    -3 3 9 o 6649.59 6607.79 122.99
    0 3 9 o 3991.61 4035.89 47.80
    -2 4 9 o 8705.59 8593.33 165.64
    2 2 9 o 8437.02 8597.26 156.38
    -4 5 9 o 4982.56 5010.69 90.30
    -5 4 9 o 5130.74 5035.04 91.19
    -1 5 9 o 4510.24 4434.83 87.60
    1 4 9 o 4528.76 4445.30 87.70
    -6 6 9 o 3750.81 3658.58 9.27
    -3 6 9 o 4371.32 4419.44 86.84
    3 3 9 o 4426.89 4407.70 87.14
    0 6 9 o 2667.25 2638.74 31.72
    -5 7 9 o 3176.62 3189.98 35.35
    -7 5 9 o 3185.88 3195.80 35.11
    -2 7 9 o 5556.76 5571.89 101.31
    2 5 9 o 5593.81 5570.79 94.07
    -1 1 10 o 5992.04 5918.13 96.67
    0 2 10 o 10807.90 10964.10 151.40
    -2 3 10 o 3389.62 3335.34 65.74
    -3 2 10 o 3426.67 3348.20 65.94
    -4 4 10 o 7881.34 7868.39 116.69
    -1 4 10 o 2361.62 2327.07 22.63
    1 3 10 o 2324.58 2310.05 23.73
_refine_special_details
;
Data was refined with inversion twinning, and the twin ratio was
 0.509(8):0.491(8).
;
_reflns_number_total     420
_reflns_number_gt     420
_reflns_threshold_expression     'I>2\s(I)'
_refine_ls_structure_factor_coef     F
_refine_ls_matrix_type     ?
_refine_ls_R_factor_all     0.0080
_refine_ls_R_factor_gt     0.0101
_refine_ls_wR_factor_all     0.0080
_refine_ls_wR_factor_ref     0.0101
_refine_ls_goodness_of_fit_all     1.14
_refine_ls_goodness_of_fit_ref     1.14
_refine_ls_restrained_S_all     ?
_refine_ls_restrained_S_obs     ?
_refine_ls_number_reflns     420
_refine_ls_number_parameters     35
_refine_ls_number_restraints     0
_refine_ls_number_constraints     0
_refine_ls_hydrogen_treatment     ?
_refine_ls_weighting_scheme     sigma
_refine_ls_weighting_details     'w=1/(\s^2^(F)+0.0001F^2^)'
_atom_sites_solution_primary     iterative
_refine_ls_shift/su_max     0.0167
_refine_ls_shift/su_mean     0.0066
_refine_diff_density_max     0.29
_refine_diff_density_min     -0.39
_refine_ls_extinction_method     'none'
_refine_ls_extinction_coef     ?
_refine_ls_abs_structure_details
;
The crystal had chiral structure. Data was refined with inversion twinning in
 JANA2006, and the twin ratio was 0.509(8):0.491(8).
;
_refine_ls_abs_structure_Flack     0.491(8)
_refine_ls_abs_structure_Rogers     ?
loop_
    _atom_type_symbol
    _atom_type_scat_dispersion_real
    _atom_type_scat_dispersion_imag
    _atom_type_scat_source
    Al 0.0645 0.0514 'International Tables Vol C tables 4.2.6.8 and 6.1.1.1'
    B 0.0013 0.0007 'International Tables Vol C tables 4.2.6.8 and 6.1.1.1'
    Dy -0.1892 4.4098 'International Tables Vol C tables 4.2.6.8 and 6.1.1.1'
    O 0.0106 0.0060 'International Tables Vol C tables 4.2.6.8 and 6.1.1.1'
_computing_data_collection     'APEX3 (Bruker, 2012)'
_computing_cell_refinement
;
JANA2006 (Pet\<r\'i\<cek <i>et al.</i>,  2014)
;
_computing_data_reduction
;
SAINT (Bruker, 2012)
;
_computing_structure_solution
;
SUPERFLIP (Palatinus & Chapuis, 2007)
;
_computing_structure_refinement
;
JANA2006 (Pet\<r\'i\<cek <i>et al.</i>,  2014)
;
_computing_molecular_graphics
;
<i>VESTA</i> (Momma & Izumi, 2011)
;
_computing_publication_material
;
publCIF (Westrip, 2010)
;
loop_
    _atom_site_type_symbol
    _atom_site_label
    _atom_site_fract_x
    _atom_site_fract_y
    _atom_site_fract_z
    _atom_site_U_iso_or_equiv
    _atom_site_adp_type
    _atom_site_calc_flag
    _atom_site_refinement_flags
    _atom_site_occupancy
    _atom_site_site_symmetry_multiplicity
    _atom_site_disorder_assembly
    _atom_site_disorder_group
    Dy Dy1 0 0 0 0.00585(4) Uani d . 1 3 . .
    Al Al1 0.55590(10) 0 0 0.0031(2) Uani d . 1 9 . .
    O O1 0.7422(3) 0.0755(3) 0.166667 0.0084(9) Uani d . 1 9 . .
    B B1 0.666667 0.333333 -0.166667 0.0062(7) Uani d . 1 3 . .
    O O3 0.36691(18) -0.11579(17) -0.14502(18) 0.0065(4) Uani d . 1 18 . .
    O O2 0.8159(2) 0.4825(2) -0.166667 0.0067(5) Uani d . 1 9 . .
    B B2 0.8916(5) 0.2249(5) 0.166667 0.0063(10) Uani d . 1 9 . .
loop_
    _atom_site_aniso_label
    _atom_site_aniso_U_11
    _atom_site_aniso_U_22
    _atom_site_aniso_U_33
    _atom_site_aniso_U_12
    _atom_site_aniso_U_13
    _atom_site_aniso_U_23
    _atom_site_aniso_type_symbol
    Dy1 0.00546(6) 0.00546(6) 0.00665(6) 0.00273(3) 0 0 Dy
    Al1 0.0027(2) 0.0023(3) 0.0042(3) 0.00114(15) -0.00007(10) -0.0001(2) Al
    O1 0.0075(11) 0.0075(11) 0.0082(10) 0.0022(11) -0.0006(4) 0.0006(4) O
    B1 0.0068(9) 0.0068(9) 0.0051(13) 0.0034(4) 0 0 B
    O3 0.0058(6) 0.0063(5) 0.0072(5) 0.0029(4) -0.0011(4) -0.0013(4) O
    O2 0.0060(6) 0.0060(6) 0.0071(7) 0.0022(7) -0.0004(3) 0.0004(3) O
    B2 0.0083(11) 0.0083(11) 0.0058(9) 0.0068(15) -0.0001(5) 0.0001(5) B
loop_
    _geom_bond_atom_site_label_1
    _geom_bond_atom_site_label_2
    _geom_bond_site_symmetry_1
    _geom_bond_site_symmetry_2
    _geom_bond_distance
    _geom_bond_publ_flag
    Dy1 O3 . 7_455 2.3260(16) ?
    Dy1 O3 . 8_445 2.3260(13) ?
    Dy1 O3 . 9_555 2.326(2) ?
    Dy1 O3 . 16_544 2.3260(16) ?
    Dy1 O3 . 17_444 2.3260(13) ?
    Dy1 O3 . 18_554 2.326(2) ?
    Al1 Al1 . 8_545 2.9992(7) ?
    Al1 Al1 . 15_654 2.9992(7) ?
    O1 B2 . . 1.388(4) ?
    B1 O2 . . 1.3866(13) ?
    B1 O2 . 2_655 1.387(2) ?
    B1 O2 . 3_665 1.387(2) ?
    O3 B2 . 13_444 1.364(6) ?
loop_
    _geom_angle_atom_site_label_1
    _geom_angle_atom_site_label_2
    _geom_angle_atom_site_label_3
    _geom_angle_site_symmetry_1
    _geom_angle_site_symmetry_2
    _geom_angle_site_symmetry_3
    _geom_angle
    _geom_angle_publ_flag
    O3 Dy1 O3 7_455 . 8_445 89.16(6) ?
    O3 Dy1 O3 7_455 . 9_555 89.16(6) ?
    O3 Dy1 O3 7_455 . 16_544 119.78(5) ?
    O3 Dy1 O3 7_455 . 17_444 145.03(7) ?
    O3 Dy1 O3 7_455 . 18_554 73.33(6) ?
    O3 Dy1 O3 8_445 . 9_555 89.16(6) ?
    O3 Dy1 O3 8_445 . 16_544 145.03(7) ?
    O3 Dy1 O3 8_445 . 17_444 73.33(5) ?
    O3 Dy1 O3 8_445 . 18_554 119.78(7) ?
    O3 Dy1 O3 9_555 . 16_544 73.33(6) ?
    O3 Dy1 O3 9_555 . 17_444 119.78(7) ?
    O3 Dy1 O3 9_555 . 18_554 145.03(5) ?
    O3 Dy1 O3 16_544 . 17_444 89.16(6) ?
    O3 Dy1 O3 16_544 . 18_554 89.16(6) ?
    O3 Dy1 O3 17_444 . 18_554 89.16(6) ?
    Al1 Al1 Al1 8_545 . 15_654 118.02(3) ?
    O2 B1 O2 . . 2_655 120.00(13) ?
    O2 B1 O2 . . 3_665 120.00(13) ?
    O2 B1 O2 2_655 . 3_665 120.00(13) ?
    Dy1 O3 B2 13_544 . 13_444 105.29(15) ?
    O1 B2 O3 . . 7_555 117.3(4) ?
    O1 B2 O3 . . 4_655 117.3(4) ?
    O3 B2 O3 7_555 . 4_655 125.4(3) ?
_iucr_refine_instructions_details
;
commands
maxsc  7
end
    7    0    0    1    0
 0.103912 0.000000 0.000000 0.000000 0.000000 0.000000      100000
 0.491450                                                   1
 0.000000 0.000000 0.000000                                 000
 0.000000 0.000000 0.000000 0.000000 0.000000 0.000000      000000
 0.000000 0.000000 0.000000 0.000000 0.000000 0.000000      000000
Dy1       1  2     0.166667 0.000000 0.000000 0.000000
 0.005456 0.005456 0.006648 0.002728 0.000000 0.000000      0000101000
Al1       2  2     0.500000 0.555903 0.000000 0.000000
 0.002681 0.002273 0.004215 0.001137-0.000074-0.000148      0100111010
O1        4  2     0.500000 0.742209 0.075543 0.166667
 0.007470 0.007470 0.008238 0.002250-0.000628 0.000628      0100101110
B1        3  2     0.166667 0.666667 0.333333-0.166667
 0.006800 0.006800 0.005146 0.003400 0.000000 0.000000      0000101000
O3        4  2     1.000000 0.366914-0.115786-0.145016
 0.005845 0.006279 0.007212 0.002859-0.001056-0.001270      0111111111
O2        4  2     0.500000 0.815866 0.482532-0.166667
 0.006024 0.006024 0.007073 0.002239-0.000412 0.000412      0100101110
B2        3  2     0.500000 0.891584 0.224917 0.166667
 0.008319 0.008319 0.005776 0.006826-0.000054 0.000054      0100101110
----------------------------   s.u. block   ----------------------------
 0.000121 0.000000 0.000000 0.000000 0.000000 0.000000
 0.007859
 0.000000 0.000000 0.000000
 0.000000 0.000000 0.000000 0.000000 0.000000 0.000000
 0.000000 0.000000 0.000000 0.000000 0.000000 0.000000
Dy1                0.000000 0.000000 0.000000 0.000000
 0.000055 0.000055 0.000064 0.000027 0.000000 0.000000
Al1                0.000000 0.000096 0.000000 0.000000
 0.000227 0.000292 0.000324 0.000146 0.000099 0.000199
O1                 0.000000 0.000332 0.000332 0.000000
 0.001086 0.001086 0.000999 0.001057 0.000416 0.000416
B1                 0.000000 0.000000 0.000000 0.000000
 0.000897 0.000897 0.001259 0.000449 0.000000 0.000000
O3                 0.000000 0.000177 0.000169 0.000183
 0.000595 0.000518 0.000495 0.000442 0.000415 0.000419
O2                 0.000000 0.000202 0.000202 0.000000
 0.000573 0.000573 0.000679 0.000659 0.000285 0.000285
B2                 0.000000 0.000521 0.000521 0.000000
 0.001141 0.001141 0.000911 0.001465 0.000548 0.000548
--------------------------   Saved points   ----------------------------
    0
--------------------------   Fourier maxima   --------------------------
    1    1    1
max1      1  1     1.000000 0.502887 0.001526 0.000000      000  0  0  0
     0.29     0.21
max2      1  1     1.000000 0.568565 0.016276 0.001095      000  0  0  0
     0.21     0.11
max3      1  1     1.000000 0.488198 0.194718 0.146943      000  0  0  0
     0.17     0.11
max4      1  1     1.000000 0.706375 0.198161 0.156555      000  0  0  0
     0.18     0.09
max5      1  1     1.000000 0.430600-0.006060-0.000537      000  0  0  0
     0.26     0.09
max6      1  1     1.000000 0.334780 0.512226 0.166667      000  0  0  0
     0.12     0.08
max7      1  1     1.000000 0.074421 0.314106 0.069544      000  0  0  0
     0.15     0.07
max8      1  1     1.000000 0.027813 0.053424 0.080220      000  0  0  0
     0.25     0.07
max9      1  1     1.000000 0.524866 0.159578 0.069325      000  0  0  0
     0.16     0.06
max10     1  1     1.000000 0.035690 0.199428 0.120436      000  0  0  0
     0.12     0.06
--------------------------   Fourier minima   --------------------------
    1    1    1
min1      1  1     1.000000 0.944403 0.046450-0.008755      000  0  0  0
     0.39     0.24
min2      1  1     1.000000 0.667890 0.061838-0.004592      000  0  0  0
     0.14     0.09
min3      1  1     1.000000 0.337012 0.436838 0.039480      000  0  0  0
     0.15     0.08
min4      1  1     1.000000 0.020413 0.410164 0.084819      000  0  0  0
     0.18     0.08
min5      1  1     1.000000 0.270754 0.628634 0.052489      000  0  0  0
     0.16     0.08
min6      1  1     1.000000 0.253249 0.379847-0.013847      000  0  0  0
     0.13     0.07
min7      1  1     1.000000 0.659149 0.279566 0.053606      000  0  0  0
     0.13     0.07
min8      1  1     1.000000 0.301519 0.083476 0.097714      000  0  0  0
     0.11     0.07
min9      1  1     1.000000 0.358344 0.155379 0.069255      000  0  0  0
     0.11     0.06
min10     1  1     1.000000 0.260727 0.365650 0.129018      000  0  0  0
     0.10     0.06
------------------------------------------------------------------------
Version Jana2006
title
cell 9.2938 9.2938 7.2348 90 90 120
esdcell 0.0005 0.0005 0.0004 0 0 0
spgroup R32 155 5
lattice R
symmetry x y z
symmetry -y x-y z
symmetry -x+y -x z
symmetry y x -z
symmetry x-y -y -z
symmetry -x -x+y -z
unitsnumb 3
atlist Dy Al3 B4 O12
formtab -62
atom Dy atradius 1.77 color 49006252
atom Al atradius 1.43 color 129178214
atom B atradius 0.81 color 31162015
atom O atradius 0.74 color 254003000
twin 2
    -1.0000     0.0000     0.0000
     0.0000    -1.0000     0.0000
     0.0000     0.0000    -1.0000
roundmethod 1
end
*******************************************************************************
contour
end contour
dist
  angles 1
end dist
fourier
  maptype 6
end fourier
refine
  cycles 1000 stunstab 1 damp 0.4
end refine
;
data_Ho-borate
_database_code_depnum_ccdc_archive 'CCDC 1983041'
_chemical_name_systematic
;
Holmium trialuminium tetrakis(borate)
;
_chemical_name_common     ?
_chemical_formula_moiety     'Ho1 Al3 B4 O12'
_chemical_formula_sum     'Ho1 Al3 B4 O12'
_chemical_formula_structural     ?
_chemical_formula_analytical     ?
_chemical_formula_iupac     'Ho Al3 (B O3)4'
_chemical_formula_weight     481.1
_chemical_melting_point     ?
_symmetry_cell_setting     trigonal
_symmetry_space_group_name_H-M     'R 3 2'
_symmetry_space_group_name_Hall     'R 3 2"'
loop_
    _space_group_symop_id
    _space_group_symop_operation_xyz
    1 x,y,z
    2 -y,x-y,z
    3 -x+y,-x,z
    4 y,x,-z
    5 x-y,-y,-z
    6 -x,-x+y,-z
    7 x+2/3,y+1/3,z+1/3
    8 -y+2/3,x-y+1/3,z+1/3
    9 -x+y+2/3,-x+1/3,z+1/3
    10 y+2/3,x+1/3,-z+1/3
    11 x-y+2/3,-y+1/3,-z+1/3
    12 -x+2/3,-x+y+1/3,-z+1/3
    13 x+1/3,y+2/3,z+2/3
    14 -y+1/3,x-y+2/3,z+2/3
    15 -x+y+1/3,-x+2/3,z+2/3
    16 y+1/3,x+2/3,-z+2/3
    17 x-y+1/3,-y+2/3,-z+2/3
    18 -x+1/3,-x+y+2/3,-z+2/3
_cell_length_a     9.2832(3)
_cell_length_b     9.2832(3)
_cell_length_c     7.2345(3)
_cell_angle_alpha     90
_cell_angle_beta     90
_cell_angle_gamma     120
_cell_volume     539.93(3)
_cell_formula_units_Z     3
_cell_measurement_reflns_used     5662
_cell_measurement_theta_min     3.79
_cell_measurement_theta_max     30.51
_cell_measurement_temperature     100
_exptl_crystal_description     'hexagonal prism'
_exptl_crystal_colour     'Light pink'
_exptl_crystal_size_max     0.05
_exptl_crystal_size_mid     0.05
_exptl_crystal_size_min     0.03
_exptl_crystal_size_rad     ?
_exptl_crystal_density_diffrn     4.4389
_exptl_crystal_density_meas     ?
_exptl_crystal_density_method     ?
_exptl_crystal_F_000     666
_exptl_absorpt_coefficient_mu     11.448
_exptl_absorpt_correction_type     multi-scan
_exptl_absorpt_process_details
;
(SADABS; Krause <i>et al.</i>,  2015)
;
_exptl_absorpt_correction_T_min     0.570
_exptl_absorpt_correction_T_max     0.709
_exptl_special_details     ?
_diffrn_ambient_temperature     100
_diffrn_radiation_type     'Mo K\a'
_diffrn_radiation_wavelength     0.71075
_diffrn_radiation_source     'X-ray tube'
_diffrn_radiation_monochromator     ?
_diffrn_measurement_device_type     'Bruker D8 QUEST CMOS area detector'
_diffrn_measurement_method     '\f and \w scans'
_diffrn_detector_area_resol_mean     ?
_diffrn_reflns_number     5662
_diffrn_reflns_av_R_equivalents     0.0473
_diffrn_reflns_av_unetI/netI     0.0185
_diffrn_reflns_theta_min     3.79
_diffrn_reflns_theta_max     30.51
_diffrn_reflns_theta_full     30.51
_diffrn_measured_fraction_theta_max     1
_diffrn_measured_fraction_theta_full     1
_diffrn_reflns_limit_h_min     -13
_diffrn_reflns_limit_h_max     13
_diffrn_reflns_limit_k_min     -13
_diffrn_reflns_limit_k_max     12
_diffrn_reflns_limit_l_min     -10
_diffrn_reflns_limit_l_max     10
_diffrn_reflns_reduction_process     ?
_diffrn_standards_number     ?
_diffrn_standards_interval_count     ?
_diffrn_standards_interval_time     ?
_diffrn_standards_decay_%     ?
loop_
    _diffrn_standard_refln_index_h
    _diffrn_standard_refln_index_k
    _diffrn_standard_refln_index_l
    ? ? ?
loop_
    _refln_index_h
    _refln_index_k
    _refln_index_l
    _refln_observed_status
    _refln_F_squared_meas
    _refln_F_squared_calc
    _refln_F_squared_sigma
    -1 2 0 o 16885.00 17634.60 250.39
    1 1 0 o 16406.00 17447.40 185.07
    0 3 0 o 24081.00 24269.20 272.16
    -2 4 0 o 31875.70 31463.40 522.55
    2 2 0 o 32354.70 31719.20 446.35
    -1 5 0 o 23569.30 23659.20 272.16
    1 4 0 o 23972.10 23733.60 304.82
    -3 6 0 o 16732.60 16487.40 370.14
    3 3 0 o 16427.70 15859.50 304.82
    0 6 0 o 23318.90 23330.40 304.82
    -2 7 0 o 30558.40 31146.70 359.26
    2 5 0 o 30830.60 31145.60 402.80
    -4 8 0 o 7544.35 7825.84 239.50
    4 4 0 o 7794.74 8119.23 250.39
    -1 8 0 o 5769.85 5943.23 152.41
    1 7 0 o 5867.83 5944.90 152.41
    -3 9 0 o 8230.20 8488.82 185.07
    3 6 0 o 8491.47 8540.87 195.96
    0 9 0 o 19116.70 18833.40 337.48
    -5 10 0 o 9754.31 9739.51 272.16
    5 5 0 o 9340.62 9711.28 326.60
    -2 10 0 o 5486.80 5649.54 185.07
    2 8 0 o 5726.30 5655.45 163.30
    -4 11 0 o 9514.81 10012.10 261.28
    4 7 0 o 9743.42 9991.35 272.16
    -1 11 0 o 3385.70 3375.23 119.75
    1 10 0 o 3429.25 3248.53 195.96
    -6 12 0 o 2340.60 2315.11 76.21
    6 6 0 o 2493.01 2348.94 239.50
    -3 12 0 o 4038.89 4262.78 130.64
    3 9 0 o 4387.26 4211.10 87.09
    -5 13 0 o 3037.34 3021.65 65.32
    5 8 0 o 3167.97 2992.43 76.21
    -1 1 1 o 19965.90 20719.00 163.30
    0 2 1 o 37438.70 36593.70 424.57
    -2 3 1 o 19933.20 19879.40 206.84
    -3 2 1 o 20760.60 20273.10 217.73
    -4 4 1 o 34597.30 32714.00 359.26
    -1 4 1 o 31091.90 30162.30 337.48
    1 3 1 o 30416.90 30298.50 304.82
    -3 5 1 o 21315.80 21217.60 261.28
    -5 3 1 o 21522.60 21384.90 293.94
    0 5 1 o 15088.70 15292.10 228.62
    -5 6 1 o 17810.30 17786.90 261.28
    -6 5 1 o 17636.10 17387.00 261.28
    -2 6 1 o 17472.80 17311.10 228.62
    2 4 1 o 17614.40 17470.20 261.28
    -7 7 1 o 4441.69 4216.04 152.41
    -4 7 1 o 17200.70 17629.20 250.39
    -7 4 1 o 17690.60 17671.40 250.39
    -1 7 1 o 10364.00 10399.90 195.96
    1 6 1 o 10592.60 10649.90 195.96
    -6 8 1 o 9155.55 9414.27 217.73
    -8 6 1 o 9286.19 9526.90 195.96
    -3 8 1 o 7707.65 7744.47 163.30
    3 5 1 o 7293.96 7407.37 152.41
    0 8 1 o 6912.93 6950.40 163.30
    -8 9 1 o 5323.50 5150.87 185.07
    -9 8 1 o 5225.52 5199.10 185.07
    -5 9 1 o 15535.00 16112.20 261.28
    -9 5 1 o 16101.10 16130.80 293.94
    -2 9 1 o 11637.70 11977.50 228.62
    2 7 1 o 11866.30 11968.10 228.62
    -10 10 1 o 4223.96 3988.04 174.18
    -7 10 1 o 5965.81 5933.33 228.62
    -10 7 1 o 5835.17 5897.75 195.96
    -4 10 1 o 6401.27 6470.44 163.30
    4 6 1 o 6150.88 6507.99 185.07
    -1 10 1 o 4713.86 4752.58 195.96
    1 9 1 o 4659.42 4823.76 174.18
    -9 11 1 o 12878.70 12598.00 315.71
    -11 9 1 o 12857.00 12528.30 326.60
    -6 11 1 o 5682.76 6093.18 174.18
    -11 6 1 o 6063.78 6047.87 228.62
    -3 11 1 o 5780.73 5817.86 217.73
    3 8 1 o 6009.35 5830.38 174.18
    0 11 1 o 7141.55 7164.29 130.64
    -8 12 1 o 3048.22 3105.34 108.86
    -12 8 1 o 3200.63 3267.34 152.41
    -5 12 1 o 4311.06 4304.79 76.21
    5 7 1 o 4180.42 4242.07 185.07
    -2 12 1 o 2678.08 2612.43 65.32
    2 10 1 o 2754.29 2720.60 65.32
    -7 13 1 o 2405.92 2404.83 76.21
    -13 7 1 o 2340.60 2342.13 76.21
    0 1 2 o 18420.00 19291.50 152.41
    -2 2 2 o 106198.00 90721.80 2177.30
    -1 3 2 o 29306.50 28848.40 272.16
    1 2 2 o 29360.90 28723.50 272.16
    -3 4 2 o 23591.10 21749.70 283.05
    -4 3 2 o 22720.10 21006.80 293.94
    0 4 2 o 26290.90 26021.70 293.94
    -5 5 2 o 32463.60 30973.80 391.91
    -2 5 2 o 24897.40 24248.90 272.16
    2 3 2 o 24701.50 24269.50 272.16
    -4 6 2 o 19247.30 18968.50 272.16
    -6 4 2 o 19998.50 19063.60 304.82
    -1 6 2 o 6477.47 6469.55 152.41
    1 5 2 o 6390.38 6358.32 141.52
    -6 7 2 o 11028.00 11055.70 239.50
    -7 6 2 o 11332.90 11041.70 250.39
    -3 7 2 o 15720.10 15746.20 228.62
    3 4 2 o 15850.80 15886.00 239.50
    0 7 2 o 48510.30 49978.70 576.98
    -8 8 2 o 6619.00 6971.30 206.84
    -5 8 2 o 10004.70 10539.50 217.73
    -8 5 2 o 10091.80 10459.70 206.84
    -2 8 2 o 8164.88 8380.49 185.07
    2 6 2 o 8262.86 8449.31 174.18
    -7 9 2 o 20314.20 20401.50 381.03
    -9 7 2 o 20847.70 20386.10 348.37
    -4 9 2 o 10331.30 10446.70 206.84
    4 5 2 o 10385.70 10431.60 217.73
    -1 9 2 o 5911.37 5747.67 163.30
    1 8 2 o 5911.37 5695.54 185.07
    -9 10 2 o 3690.53 3687.39 195.96
    -10 9 2 o 3614.32 3642.10 152.41
    -6 10 2 o 4583.22 4497.18 206.84
    -10 6 2 o 4615.88 4709.74 163.30
    -3 10 2 o 4986.02 5140.69 174.18
    3 7 2 o 5062.23 5034.36 185.07
    0 10 2 o 3777.62 3586.93 163.30
    -11 11 2 o 8284.63 8109.85 141.52
    -8 11 2 o 3309.50 3458.57 206.84
    -11 8 2 o 3157.09 3347.98 163.30
    -5 11 2 o 6684.31 7090.48 185.07
    5 6 2 o 6662.54 7076.42 217.73
    -2 11 2 o 7653.21 7499.49 206.84
    2 9 2 o 7740.31 7564.78 206.84
    -10 12 2 o 4006.23 4002.26 97.98
    -12 10 2 o 4060.67 3996.57 97.98
    -7 12 2 o 7054.46 7134.46 119.75
    -12 7 2 o 7293.96 7131.35 228.62
    -4 12 2 o 4082.44 4064.73 76.21
    4 8 2 o 4202.19 4096.93 87.09
    -6 13 2 o 6771.41 6715.62 174.18
    6 7 2 o 7076.23 6720.30 206.84
    0 0 3 o 544.33 812.07 32.66
    -1 2 3 o 20423.10 20351.90 206.84
    1 1 3 o 19759.00 20131.30 195.96
    -3 3 3 o 25136.90 24728.00 283.05
    0 3 3 o 18953.40 18720.70 195.96
    -2 4 3 o 40780.90 38839.00 391.91
    2 2 3 o 40672.00 38747.70 424.57
    -4 5 3 o 12378.00 11910.10 195.96
    -5 4 3 o 12780.80 12254.60 217.73
    -1 5 3 o 10886.50 10724.30 174.18
    1 4 3 o 10908.30 10964.60 163.30
    -6 6 3 o 7522.58 7305.31 174.18
    -3 6 3 o 13466.60 13368.50 206.84
    3 3 3 o 13455.70 13316.10 217.73
    0 6 3 o 6183.54 6117.41 130.64
    -5 7 3 o 10951.80 10747.40 228.62
    -7 5 3 o 11104.20 10824.10 217.73
    -2 7 3 o 13793.20 13758.50 217.73
    2 5 3 o 13902.10 13787.00 239.50
    -7 8 3 o 8317.29 8407.98 217.73
    -8 7 3 o 8066.90 8216.46 217.73
    -4 8 3 o 11909.80 12189.20 206.84
    4 4 3 o 11920.70 12204.80 228.62
    -1 8 3 o 6586.34 6641.27 152.41
    1 7 3 o 6237.97 6448.67 152.41
    -9 9 3 o 10897.40 10316.20 304.82
    -6 9 3 o 7272.19 7503.32 217.73
    -9 6 3 o 7326.62 7430.79 195.96
    -3 9 3 o 8741.86 8821.07 195.96
    3 6 3 o 8752.75 8821.09 217.73
    0 9 3 o 9634.56 9528.28 206.84
    -8 10 3 o 3788.50 3827.09 185.07
    -10 8 3 o 3940.92 3980.97 163.30
    -5 10 3 o 4115.10 4316.54 141.52
    5 5 3 o 3995.35 4146.47 185.07
    -2 10 3 o 3690.53 3825.76 141.52
    2 8 3 o 3853.82 3941.15 141.52
    -10 11 3 o 3287.72 3136.77 97.98
    -11 10 3 o 3157.09 3162.03 130.64
    -7 11 3 o 8012.47 8134.87 239.50
    -11 7 3 o 8023.35 8106.17 185.07
    -4 11 3 o 6956.48 7082.37 239.50
    4 7 3 o 7010.91 7088.22 239.50
    -1 11 3 o 3810.28 3775.90 76.21
    1 10 3 o 3842.94 3765.39 65.32
    -9 12 3 o 3788.50 3751.63 97.98
    -12 9 3 o 3810.28 3802.16 87.09
    -6 12 3 o 4800.95 4725.64 97.98
    6 6 3 o 4964.25 4907.65 108.86
    -3 12 3 o 4028.01 3948.01 76.21
    3 9 3 o 4191.30 3983.41 87.09
    -1 1 4 o 20052.90 20093.70 185.07
    0 2 4 o 50589.60 48406.50 413.69
    -2 3 4 o 14718.60 15020.60 185.07
    -3 2 4 o 14947.20 15141.60 185.07
    -4 4 4 o 25354.70 24336.50 359.26
    -1 4 4 o 11136.90 11197.20 130.64
    1 3 4 o 10690.50 10728.50 152.41
    -3 5 4 o 17298.70 16819.50 228.62
    -5 3 4 o 17255.10 16856.30 283.05
    0 5 4 o 30133.80 30506.40 337.48
    -5 6 4 o 6488.36 6532.46 152.41
    -6 5 4 o 6586.34 6441.39 174.18
    -2 6 4 o 15698.30 15581.70 228.62
    2 4 4 o 15741.90 15553.40 283.05
    -7 7 4 o 37373.40 36895.90 500.78
    -4 7 4 o 9460.37 9289.38 163.30
    -7 4 4 o 9438.60 9352.18 206.84
    -1 7 4 o 7381.05 7516.04 185.07
    1 6 4 o 7065.34 7512.21 174.18
    -6 8 4 o 5617.44 5532.40 185.07
    -8 6 4 o 5508.57 5618.30 185.07
    -3 8 4 o 7881.83 7990.15 163.30
    3 5 4 o 7674.99 7949.52 206.84
    0 8 4 o 3755.84 3785.33 141.52
    -8 9 4 o 5062.23 4710.50 217.73
    -9 8 4 o 4746.52 4684.00 195.96
    -5 9 4 o 8828.96 8887.58 195.96
    -9 5 4 o 8458.81 8883.48 239.50
    -2 9 4 o 16841.40 16388.70 304.82
    2 7 4 o 16188.20 16417.80 304.82
    -10 10 4 o 3222.41 3022.05 228.62
    -7 10 4 o 5007.79 4770.29 206.84
    -10 7 4 o 4550.56 4681.07 152.41
    -4 10 4 o 4866.27 4774.43 163.30
    4 6 4 o 4713.86 4980.16 174.18
    -1 10 4 o 3810.28 3827.14 130.64
    1 9 4 o 3636.09 3748.26 141.52
    -9 11 4 o 5987.58 6152.79 283.05
    -11 9 4 o 6368.61 6199.51 119.75
    -6 11 4 o 6510.13 6037.24 217.73
    -11 6 4 o 5933.15 5994.33 185.07
    -3 11 4 o 3451.02 3399.13 65.32
    3 8 4 o 3255.07 3284.26 141.52
    -8 12 4 o 3255.07 3270.53 87.09
    -12 8 4 o 3418.36 3291.87 97.98
    -5 12 4 o 4550.56 4642.39 97.98
    5 7 4 o 4800.95 4626.86 108.86
    0 1 5 o 13357.70 13606.40 141.52
    -2 2 5 o 16819.70 16517.40 195.96
    -1 3 5 o 10701.40 10603.20 130.64
    1 2 5 o 10875.60 10923.70 152.41
    -3 4 5 o 11082.50 11531.90 163.30
    -4 3 5 o 11507.00 11543.10 174.18
    0 4 5 o 20303.30 20134.20 228.62
    -5 5 5 o 12715.40 12636.30 250.39
    -2 5 5 o 11049.80 11180.90 152.41
    2 3 5 o 11300.20 11311.70 195.96
    -4 6 5 o 10864.70 10912.20 163.30
    -6 4 5 o 10788.50 10923.10 239.50
    -1 6 5 o 10004.70 10057.10 163.30
    1 5 5 o 9558.35 9821.09 185.07
    -6 7 5 o 5541.23 5464.84 163.30
    -7 6 5 o 5617.44 5623.50 185.07
    -3 7 5 o 7522.58 7794.96 152.41
    3 4 5 o 7729.42 7803.75 185.07
    0 7 5 o 3407.48 3593.76 130.64
    -8 8 5 o 2471.24 2644.71 108.86
    -5 8 5 o 4822.72 4832.14 152.41
    -8 5 5 o 4626.77 4629.95 152.41
    -2 8 5 o 4888.04 4866.95 141.52
    2 6 5 o 4898.93 4961.81 163.30
    -7 9 5 o 7805.62 7678.48 250.39
    -9 7 5 o 7642.33 7705.15 206.84
    -4 9 5 o 9721.65 9813.07 185.07
    4 5 5 o 9634.56 9819.26 250.39
    -1 9 5 o 3527.23 3733.22 119.75
    1 8 5 o 3734.07 3783.80 185.07
    -9 10 5 o 3744.96 3660.45 87.09
    -10 9 5 o 3668.75 3668.21 87.09
    -6 10 5 o 5138.43 5111.80 174.18
    -10 6 5 o 5356.16 5181.93 163.30
    -3 10 5 o 4191.30 4233.40 119.75
    3 7 5 o 4354.60 4195.01 163.30
    0 10 5 o 2590.99 2644.25 65.32
    -8 11 5 o 4256.62 4228.64 97.98
    -11 8 5 o 4289.28 4219.02 87.09
    -5 11 5 o 4213.08 4440.32 174.18
    5 6 5 o 4485.24 4375.51 108.86
    0 0 6 o 65808.90 65800.00 892.69
    -1 2 6 o 6989.14 7176.73 108.86
    1 1 6 o 6912.93 7059.15 97.98
    -3 3 6 o 8110.45 8123.20 141.52
    0 3 6 o 12007.80 12257.60 152.41
    -2 4 6 o 14762.10 14504.50 195.96
    2 2 6 o 14424.60 14562.00 206.84
    -4 5 6 o 8426.16 8705.17 163.30
    -5 4 6 o 8426.16 8711.14 185.07
    -1 5 6 o 7914.49 8324.17 152.41
    1 4 6 o 8175.77 8430.19 141.52
    -6 6 6 o 8785.41 8770.75 206.84
    -3 6 6 o 5432.37 5785.63 97.98
    3 3 6 o 5192.86 5516.14 130.64
    0 6 6 o 10418.40 10728.60 206.84
    -5 7 6 o 16580.10 16760.10 239.50
    -7 5 6 o 16514.80 16737.70 315.71
    -2 7 6 o 12160.20 12439.90 217.73
    2 5 6 o 12399.70 12474.70 239.50
    -7 8 6 o 2732.51 2610.64 65.32
    -8 7 6 o 2645.42 2600.92 87.09
    -4 8 6 o 3908.26 4027.94 108.86
    4 4 6 o 4245.74 4180.84 152.41
    -1 8 6 o 4169.53 4387.37 141.52
    1 7 6 o 4049.78 4379.37 163.30
    -9 9 6 o 9275.30 9429.26 152.41
    -6 9 6 o 5290.84 5402.05 87.09
    -9 6 6 o 5573.89 5468.41 97.98
    -3 9 6 o 3734.07 3650.11 130.64
    3 6 6 o 3407.48 3621.89 97.98
    0 9 6 o 10668.80 10580.60 163.30
    -8 10 6 o 3407.48 3272.85 87.09
    -10 8 6 o 3331.27 3250.61 76.21
    -5 10 6 o 4800.95 4840.61 87.09
    5 5 6 o 4811.84 4825.66 97.98
    -2 10 6 o 2656.31 2715.40 65.32
    2 8 6 o 2765.17 2744.93 76.21
    -1 1 7 o 3821.16 3856.58 87.09
    0 2 7 o 12780.80 13088.90 163.30
    -2 3 7 o 6673.43 6875.77 119.75
    -3 2 7 o 6804.07 6931.74 108.86
    -4 4 7 o 7979.81 8102.58 163.30
    -1 4 7 o 7838.28 7927.40 130.64
    1 3 7 o 7446.37 7856.38 130.64
    -3 5 7 o 7185.09 7126.75 130.64
    -5 3 7 o 6989.14 7200.85 152.41
    0 5 7 o 3799.39 3725.24 119.75
    -5 6 7 o 4986.02 4951.67 76.21
    -6 5 7 o 4757.40 4780.65 87.09
    -2 6 7 o 6150.88 6222.48 87.09
    2 4 7 o 6248.85 6337.32 108.86
    -7 7 7 o 2710.74 2589.65 65.32
    -4 7 7 o 7457.26 7551.45 97.98
    -7 4 7 o 7424.60 7611.75 141.52
    -1 7 7 o 4278.40 4239.49 108.86
    1 6 7 o 4180.42 4344.96 108.86
    -6 8 7 o 4267.51 4218.80 76.21
    -8 6 7 o 4517.90 4252.53 87.09
    -3 8 7 o 3646.98 3665.97 65.32
    3 5 7 o 3451.02 3492.18 65.32
    0 8 7 o 3875.60 3754.80 87.09
    -5 9 7 o 5769.85 5839.71 97.98
    -9 5 7 o 5769.85 5831.30 108.86
    -2 9 7 o 4779.18 4904.28 87.09
    2 7 7 o 4768.29 4875.70 97.98
    0 1 8 o 4136.87 3881.76 87.09
    -2 2 8 o 19650.10 19493.10 195.96
    -1 3 8 o 6063.78 6178.94 76.21
    1 2 8 o 6009.35 6134.39 87.09
    -3 4 8 o 4670.31 4679.77 65.32
    -4 3 8 o 4365.49 4476.39 65.32
    0 4 8 o 6640.77 6728.87 97.98
    -5 5 8 o 7566.12 7592.73 108.86
    -2 5 8 o 6967.36 6898.95 87.09
    2 3 8 o 6760.52 6893.21 108.86
    -4 6 8 o 5116.66 5176.80 76.21
    -6 4 8 o 5236.41 5255.18 97.98
    -1 6 8 o 2340.60 2380.81 54.43
    1 5 8 o 2405.92 2314.19 76.21
    -6 7 8 o 4071.55 4074.55 76.21
    -7 6 8 o 4202.19 4079.19 76.21
    -3 7 8 o 6150.88 6089.04 87.09
    3 4 8 o 6096.44 6141.36 97.98
    0 7 8 o 13390.40 13687.90 185.07
    -5 8 8 o 2950.24 2928.77 65.32
    -8 5 8 o 2928.47 2882.45 76.21
    -2 8 8 o 3472.80 3522.25 76.21
    2 6 8 o 3440.14 3547.30 76.21
    0 0 9 o 3657.87 3335.19 97.98
    -1 2 9 o 3777.62 3642.26 54.43
    1 1 9 o 3690.53 3589.10 76.21
    -3 3 9 o 5171.09 5053.54 76.21
    0 3 9 o 3157.09 3116.05 54.43
    -2 4 9 o 6825.84 6650.27 97.98
    2 2 9 o 6847.61 6667.11 87.09
    -4 5 9 o 3527.23 3565.72 65.32
    -5 4 9 o 3679.64 3694.53 65.32
    -1 5 9 o 3211.52 3170.51 54.43
    1 4 9 o 3189.75 3229.34 65.32
    -3 6 9 o 3222.41 3226.76 65.32
    3 3 9 o 3113.54 3165.47 54.43
    -1 1 10 o 4474.35 4278.61 65.32
    0 2 10 o 8382.61 8204.08 108.86
    -2 3 10 o 2482.12 2446.80 54.43
    -3 2 10 o 2688.97 2512.51 54.43
_refine_special_details
;
Data was refined with inversion twinning, and the twin ratio was
0.558(12):0.442(12).
;
_reflns_number_total     381
_reflns_number_gt     381
_reflns_threshold_expression     'I>2\s(I)'
_refine_ls_structure_factor_coef     F
_refine_ls_matrix_type     ?
_refine_ls_R_factor_all     0.0115
_refine_ls_R_factor_gt     0.0115
_refine_ls_wR_factor_all     0.0149
_refine_ls_wR_factor_ref     0.0149
_refine_ls_goodness_of_fit_all     1.08
_refine_ls_goodness_of_fit_ref     1.08
_refine_ls_restrained_S_all     ?
_refine_ls_restrained_S_obs     ?
_refine_ls_number_reflns     381
_refine_ls_number_parameters     35
_refine_ls_number_restraints     0
_refine_ls_number_constraints     0
_refine_ls_hydrogen_treatment     ?
_refine_ls_weighting_scheme     sigma
_refine_ls_weighting_details     'w=1/(\s^2^(F)+0.0001F^2^)'
_atom_sites_solution_primary     iterative
_refine_ls_shift/su_max     0.0356
_refine_ls_shift/su_mean     0.0110
_refine_diff_density_max     0.54
_refine_diff_density_min     -0.65
_refine_ls_extinction_method     'none'
_refine_ls_extinction_coef     ?
_refine_ls_abs_structure_details
;
The crystal had chiral structure. Data was refined with inversion twinning in
 JANA2006, and the twin ratio was 0.558(12):0.442(12).
;
_refine_ls_abs_structure_Flack     0.442(12)
_refine_ls_abs_structure_Rogers     ?
loop_
    _atom_type_symbol
    _atom_type_scat_dispersion_real
    _atom_type_scat_dispersion_imag
    _atom_type_scat_source
    Al 0.0645 0.0514 'International Tables Vol C tables 4.2.6.8 and 6.1.1.1'
    B 0.0013 0.0007 'International Tables Vol C tables 4.2.6.8 and 6.1.1.1'
    Ho -0.2175 4.6783 'International Tables Vol C tables 4.2.6.8 and 6.1.1.1'
    O 0.0106 0.0060 'International Tables Vol C tables 4.2.6.8 and 6.1.1.1'
_computing_data_collection     'APEX3 (Bruker, 2012)'
_computing_cell_refinement
;
JANA2006 (Pet\<r\'i\<cek <i>et al.</i>,  2014)
;
_computing_data_reduction
;
SAINT (Bruker, 2012)
;
_computing_structure_solution
;
SUPERFLIP (Palatinus & Chapuis, 2007)
;
_computing_structure_refinement
;
JANA2006 (Pet\<r\'i\<cek <i>et al.</i>,  2014)
;
_computing_molecular_graphics
;
<i>VESTA</i> (Momma & Izumi, 2011)
;
_computing_publication_material
;
publCIF (Westrip, 2010)
;
loop_
    _atom_site_type_symbol
    _atom_site_label
    _atom_site_fract_x
    _atom_site_fract_y
    _atom_site_fract_z
    _atom_site_U_iso_or_equiv
    _atom_site_adp_type
    _atom_site_calc_flag
    _atom_site_refinement_flags
    _atom_site_occupancy
    _atom_site_site_symmetry_multiplicity
    _atom_site_disorder_assembly
    _atom_site_disorder_group
    Ho Ho1 0 0 0 0.01041(7) Uani d . 1 3 . .
    Al Al1 0.55519(15) 0 0 0.0062(3) Uani d . 1 9 . .
    B B1 0.666667 0.333333 -0.166667 0.0090(12) Uani d . 1 3 . .
    O O1 0.7428(5) 0.0762(5) 0.166667 0.0123(14) Uani d . 1 9 . .
    O O3 0.3668(3) -0.1161(3) -0.1461(3) 0.0101(7) Uani d . 1 18 . .
    O O2 0.8155(3) 0.4822(3) -0.166667 0.0094(8) Uani d . 1 9 . .
    B B2 0.8911(8) 0.2245(8) 0.166667 0.0105(16) Uani d . 1 9 . .
loop_
    _atom_site_aniso_label
    _atom_site_aniso_U_11
    _atom_site_aniso_U_22
    _atom_site_aniso_U_33
    _atom_site_aniso_U_12
    _atom_site_aniso_U_13
    _atom_site_aniso_U_23
    _atom_site_aniso_type_symbol
    Ho1 0.00996(9) 0.00996(9) 0.01130(10) 0.00498(4) 0 0 Ho
    Al1 0.0058(4) 0.0056(5) 0.0071(5) 0.0028(2) -0.00023(15) -0.0005(3) Al
    B1 0.0105(15) 0.0105(15) 0.0060(18) 0.0053(8) 0 0 B
    O1 0.0107(17) 0.0107(17) 0.0140(16) 0.0044(17) -0.0021(7) 0.0021(7) O
    O3 0.0100(10) 0.0098(9) 0.0106(7) 0.0050(7) -0.0004(6) -0.0009(7) O
    O2 0.0078(9) 0.0078(9) 0.0119(10) 0.0033(11) 0.0000(5) 0.0000(5) O
    B2 0.0131(18) 0.0131(18) 0.0090(15) 0.009(2) 0.0006(9) -0.0006(9) B
loop_
    _geom_bond_atom_site_label_1
    _geom_bond_atom_site_label_2
    _geom_bond_site_symmetry_1
    _geom_bond_site_symmetry_2
    _geom_bond_distance
    _geom_bond_publ_flag
    Ho1 O3 . 7_455 2.318(3) ?
    Ho1 O3 . 8_445 2.318(2) ?
    Ho1 O3 . 9_555 2.318(3) ?
    Ho1 O3 . 16_544 2.318(3) ?
    Ho1 O3 . 17_444 2.318(2) ?
    Ho1 O3 . 18_554 2.318(3) ?
    B1 O2 . . 1.382(2) ?
    B1 O2 . 2_655 1.382(4) ?
    B1 O2 . 3_665 1.382(4) ?
    O1 B2 . . 1.377(6) ?
    O3 B2 . 13_444 1.364(9) ?
loop_
    _geom_angle_atom_site_label_1
    _geom_angle_atom_site_label_2
    _geom_angle_atom_site_label_3
    _geom_angle_site_symmetry_1
    _geom_angle_site_symmetry_2
    _geom_angle_site_symmetry_3
    _geom_angle
    _geom_angle_publ_flag
    O3 Ho1 O3 7_455 . 8_445 89.28(9) ?
    O3 Ho1 O3 7_455 . 9_555 89.28(9) ?
    O3 Ho1 O3 7_455 . 16_544 119.73(7) ?
    O3 Ho1 O3 7_455 . 17_444 144.97(12) ?
    O3 Ho1 O3 7_455 . 18_554 73.16(9) ?
    O3 Ho1 O3 8_445 . 9_555 89.28(9) ?
    O3 Ho1 O3 8_445 . 16_544 144.97(12) ?
    O3 Ho1 O3 8_445 . 17_444 73.16(8) ?
    O3 Ho1 O3 8_445 . 18_554 119.73(11) ?
    O3 Ho1 O3 9_555 . 16_544 73.16(9) ?
    O3 Ho1 O3 9_555 . 17_444 119.73(11) ?
    O3 Ho1 O3 9_555 . 18_554 144.97(7) ?
    O3 Ho1 O3 16_544 . 17_444 89.28(9) ?
    O3 Ho1 O3 16_544 . 18_554 89.28(9) ?
    O3 Ho1 O3 17_444 . 18_554 89.28(9) ?
    O2 B1 O2 . . 2_655 120.0(2) ?
    O2 B1 O2 . . 3_665 120.0(2) ?
    O2 B1 O2 2_655 . 3_665 120.0(2) ?
    Ho1 O3 B2 13_544 . 13_444 105.5(2) ?
    O1 B2 O3 . . 7_555 117.4(7) ?
    O1 B2 O3 . . 4_655 117.4(7) ?
    O3 B2 O3 7_555 . 4_655 125.3(4) ?
_iucr_refine_instructions_details
;
commands
maxsc  7
end
    7    0    0    1    0
 0.095842 0.000000 0.000000 0.000000 0.000000 0.000000      100000
 0.442311                                                   1
 0.000000 0.000000 0.000000                                 000
 0.000000 0.000000 0.000000 0.000000 0.000000 0.000000      000000
 0.000000 0.000000 0.000000 0.000000 0.000000 0.000000      000000
Ho1       1  2     0.166667 0.000000 0.000000 0.000000
 0.009963 0.009963 0.011296 0.004982 0.000000 0.000000      0000101000
Al1       2  2     0.500000 0.555189 0.000000 0.000000
 0.005787 0.005633 0.007132 0.002817-0.000226-0.000452      0100111010
B1        3  2     0.166667 0.666667 0.333333-0.166667
 0.010536 0.010536 0.006010 0.005268 0.000000 0.000000      0000101000
O1        4  2     0.500000 0.742841 0.076175 0.166667
 0.010734 0.010734 0.014031 0.004396-0.002112 0.002112      0100101110
O3        4  2     1.000000 0.366804-0.116108-0.146066
 0.010039 0.009759 0.010555 0.005035-0.000379-0.000936      0111111111
O2        4  2     0.500000 0.815507 0.482174-0.166667
 0.007758 0.007758 0.011932 0.003327-0.000005 0.000005      0100101110
B2        3  2     0.500000 0.891147 0.224480 0.166667
 0.013054 0.013054 0.008951 0.009101 0.000609-0.000609      0100101110
----------------------------   s.u. block   ----------------------------
 0.000168 0.000000 0.000000 0.000000 0.000000 0.000000
 0.011582
 0.000000 0.000000 0.000000
 0.000000 0.000000 0.000000 0.000000 0.000000 0.000000
 0.000000 0.000000 0.000000 0.000000 0.000000 0.000000
Ho1                0.000000 0.000000 0.000000 0.000000
 0.000086 0.000086 0.000098 0.000043 0.000000 0.000000
Al1                0.000000 0.000151 0.000000 0.000000
 0.000378 0.000495 0.000478 0.000248 0.000151 0.000302
B1                 0.000000 0.000000 0.000000 0.000000
 0.001516 0.001516 0.001821 0.000758 0.000000 0.000000
O1                 0.000000 0.000515 0.000515 0.000000
 0.001719 0.001719 0.001587 0.001685 0.000711 0.000711
O3                 0.000000 0.000279 0.000286 0.000268
 0.000974 0.000881 0.000734 0.000739 0.000641 0.000683
O2                 0.000000 0.000325 0.000325 0.000000
 0.000878 0.000878 0.000968 0.001062 0.000470 0.000470
B2                 0.000000 0.000841 0.000841 0.000000
 0.001832 0.001832 0.001484 0.002328 0.000855 0.000855
--------------------------   Saved points   ----------------------------
    0
--------------------------   Fourier maxima   --------------------------
    1    1    1
max1      1  1     1.000000 0.501248 0.000924 0.000000      000  0  0  0
     0.54     0.53
max2      1  1     1.000000 0.069914 0.037301 0.023804      000  0  0  0
     0.46     0.30
max3      1  1     1.000000 0.746425 0.138776 0.150210      000  0  0  0
     0.27     0.22
max4      1  1     1.000000 0.369846 0.613513 0.154606      000  0  0  0
     0.28     0.22
max5      1  1     1.000000 0.410321 0.149541 0.139068      000  0  0  0
     0.21     0.21
max6      1  1     1.000000 0.839475 0.146995 0.128126      000  0  0  0
     0.28     0.21
max7      1  1     1.000000 0.741046 0.109768 0.128440      000  0  0  0
     0.26     0.20
max8      1  1     1.000000 0.172616 0.066008 0.131222      000  0  0  0
     0.23     0.16
max9      1  1     1.000000-0.000059-0.000059 0.067044      000  0  0  0
     0.34     0.15
max10     1  1     1.000000 0.891573 0.065818 0.125957      000  0  0  0
     0.23     0.15
--------------------------   Fourier minima   --------------------------
    1    1    1
min1      1  1     1.000000 0.000048 0.000048 0.166754      000  0  0  0
     0.65     0.37
min2      1  1     1.000000 0.188196 0.334123 0.087411      000  0  0  0
     0.26     0.27
min3      1  1     1.000000 0.614773 0.278825 0.066937      000  0  0  0
     0.31     0.26
min4      1  1     1.000000 0.213756 0.327181 0.142135      000  0  0  0
     0.26     0.22
min5      1  1     1.000000 0.125478 0.259346 0.026064      000  0  0  0
     0.24     0.21
min6      1  1     1.000000 0.292630 0.389765 0.063255      000  0  0  0
     0.28     0.21
min7      1  1     1.000000 0.063744 0.134970 0.052224      000  0  0  0
     0.39     0.20
min8      1  1     1.000000 0.124360 0.229864 0.157643      000  0  0  0
     0.21     0.16
min9      1  1     1.000000 0.731150 0.254595 0.003471      000  0  0  0
     0.17     0.12
min10     1  1     1.000000 0.666449 0.333115-0.007299      000  0  0  0
     0.24     0.11
------------------------------------------------------------------------
Version Jana2006
title
cell 9.2832 9.2832 7.2345 90 90 120
esdcell 0.0003 0.0003 0.0003 0 0 0
spgroup R32 155 5
lattice R
symmetry x y z
symmetry -y x-y z
symmetry -x+y -x z
symmetry y x -z
symmetry x-y -y -z
symmetry -x -x+y -z
unitsnumb 3
atlist Ho Al3 B4 O12
formtab -62
atom Ho atradius 1.76 color 7065251
atom Al atradius 1.43 color 129178214
atom B atradius 0.81 color 31162015
atom O atradius 0.74 color 254003000
twin 2
    -1.0000     0.0000     0.0000
     0.0000    -1.0000     0.0000
     0.0000     0.0000    -1.0000
roundmethod 1
end
*******************************************************************************
contour
end contour
dist
  angles 1
end dist
fourier
  maptype 6
end fourier
refine
  cycles 1000 damp 0.2 siglevel 2
end refine
;
