# Supplementary material for: Crystal structures and comparisons of huntite aluminum borates REAl3(BO3)4 (RE = Tb, Dy and Ho)
Source: Acta Crystallogr E Crystallogr Commun. 2020 Feb 14;76(Pt 3):339–43. doi: 10.1107/S2056989020001802 (PMC7057373; doi:10.1107/S2056989020001802)
Supplement: Supplementary file 2 [file e-76-00339-Tb-boratesup2.hkl]

#
# h,k,l, Fc-squared, Fo-squared, sigma(Fo-squared) and status flag
#
data_Tb-borate
_shelx_title                             '   '
_shelx_refln_list_code                   4
_shelx_F_calc_maximum                    303.01
_exptl_crystal_F_000                     660
_reflns_d_resolution_high                0.6488

loop_
 _symmetry_equiv_pos_as_xyz
 'x, y, z'
 '-y, x-y, z'
 '-x+y, -x, z'
 'y, x, -z'
 'x-y, -y, -z'
 '-x, -x+y, -z'
 'x+2/3, y+1/3, z+1/3'
 '-y+2/3, x-y+1/3, z+1/3'
 '-x+y+2/3, -x+1/3, z+1/3'
 'y+2/3, x+1/3, -z+1/3'
 'x-y+2/3, -y+1/3, -z+1/3'
 '-x+2/3, -x+y+1/3, -z+1/3'
 'x+1/3, y+2/3, z+2/3'
 '-y+1/3, x-y+2/3, z+2/3'
 '-x+y+1/3, -x+2/3, z+2/3'
 'y+1/3, x+2/3, -z+2/3'
 'x-y+1/3, -y+2/3, -z+2/3'
 '-x+1/3, -x+y+2/3, -z+2/3'

_cell_length_a                           9.2992(8)
_cell_length_b                           9.2992(8)
_cell_length_c                           7.2588(7)
_cell_angle_alpha                        90
_cell_angle_beta                         90
_cell_angle_gamma                        120

_shelx_F_squared_multiplier              1.000

loop_
 _refln_index_h
 _refln_index_k
 _refln_index_l
 _refln_F_squared_calc
 _refln_F_squared_meas
 _refln_F_squared_sigma
 _refln_observed_status
  -1   2   0 15910.10 14569.40   232.54 o
   0   3   0 23232.80 21950.10   343.76 o
  -2   4   0 29603.00 28683.80   475.20 o
  -1   5   0 22291.00 21434.50   303.32 o
  -3   6   0 15701.40 15883.80   394.31 o
   0   6   0 21227.30 21333.40   485.31 o
  -2   7   0 30055.40 30190.30   434.76 o
  -4   8   0  7503.88  7138.09   333.65 o
  -1   8   0  5278.12  4842.98   192.10 o
  -3   9   0  7819.07  7906.50   262.88 o
   0   9   0 18761.50 18320.40   657.19 o
  -5  10   0  9216.74  8139.04   414.54 o
  -2  10   0  5105.84  5065.41   283.10 o
  -4  11   0  9430.28  9544.41   333.65 o
  -1  11   0  2955.32  3285.95   272.99 o
  -6  12   0  1894.65  2012.01   384.20 o
  -3  12   0  3972.98  4398.11   333.65 o
   0  12   0  3713.05  3478.05   333.65 o
  -5  13   0  2647.78  3073.62   222.43 o
  -2  13   0  5146.74  5105.86   333.65 o
  -7  14   0  9573.64 10373.50   485.31 o
  -1   1   1 18760.00 17916.00   303.32 o
   0   2   1 34541.90 35528.70   556.08 o
  -2   3   1 18698.50 17936.20   222.43 o
  -4   4   1 31166.40 31171.00   515.64 o
  -1   4   1 28270.40 28643.40   333.65 o
  -3   5   1 19793.40 19897.70   293.21 o
   0   5   1 13984.70 13801.00   353.87 o
  -5   6   1 16535.50 16439.80   283.10 o
  -2   6   1 15934.10 15711.90   262.88 o
  -7   7   1  3517.82  4013.91   252.76 o
  -4   7   1 16352.90 16874.60   313.43 o
  -1   7   1  9738.29  9524.19   242.65 o
  -6   8   1  8557.19  8685.01   252.76 o
  -3   8   1  7274.54  7148.20   232.54 o
   0   8   1  6148.74  6157.36   353.87 o
  -8   9   1  4496.74  4479.00   222.43 o
  -5   9   1 15235.00 16591.50   394.31 o
  -2   9   1 11175.40 11141.90   303.32 o
 -10  10   1  3476.48  3579.16   545.97 o
  -7  10   1  5136.45  5277.74   272.99 o
  -4  10   1  5781.45  5530.50   252.76 o
  -1  10   1  4105.19  4307.12   242.65 o
  -9  11   1 12097.30 11334.00   454.98 o
  -6  11   1  5363.21  6015.81   323.54 o
  -3  11   1  5128.67  5014.86   262.88 o
   0  11   1  6946.34  7289.75   414.54 o
 -11  12   1  2326.20  2375.99   222.43 o
  -8  12   1  3046.82  3053.40   232.54 o
  -5  12   1  3926.15  3771.26   272.99 o
  -2  12   1  2372.60  2386.10   202.21 o
 -10  13   1  2775.41  2820.86   212.32 o
  -7  13   1  2075.93  2092.90   171.88 o
  -4  13   1  4639.61  4873.31   283.10 o
  -9  14   1  2594.95  2527.65   202.21 o
  -6  14   1  3420.94  3528.60   272.99 o
   0   1   2 17591.20 17167.80   232.54 o
  -2   2   2 87862.10 91814.40  1243.60 o
  -1   3   2 27326.40 27147.00   303.32 o
  -3   4   2 20509.40 21080.60   293.21 o
   0   4   2 23328.10 23962.10   475.20 o
  -5   5   2 29449.50 29967.80   576.30 o
  -2   5   2 22804.60 23537.50   333.65 o
  -4   6   2 17601.70 17734.00   283.10 o
  -1   6   2  5695.16  5672.05   161.77 o
  -6   7   2 10033.20  9857.84   262.88 o
  -3   7   2 14774.10 14953.60   283.10 o
   0   7   2 49596.80 48399.50   960.51 o
  -8   8   2  6347.42  6248.36   323.54 o
  -5   8   2  9516.95  9544.41   272.99 o
  -2   8   2  7329.92  7117.87   242.65 o
  -7   9   2 19929.80 20403.20   444.87 o
  -4   9   2  9817.09  9787.07   323.54 o
  -1   9   2  5048.17  5075.53   232.54 o
  -9  10   2  3189.82  3407.27   222.43 o
  -6  10   2  4220.70  4155.46   222.43 o
  -3  10   2  4637.21  4610.44   232.54 o
   0  10   2  3207.66  3346.61   313.43 o
 -11  11   2  7862.40  8179.48   374.09 o
  -8  11   2  3055.77  2921.97   272.99 o
  -5  11   2  6506.07  6642.67   343.76 o
  -2  11   2  7191.71  6986.43   272.99 o
 -10  12   2  3694.31  4115.02   252.76 o
  -7  12   2  6896.28  6885.32   333.65 o
  -4  12   2  3662.04  3771.26   222.43 o
  -1  12   2  2915.57  3114.07   212.32 o
  -9  13   2  4953.32  5055.30   272.99 o
  -6  13   2  6394.96  6369.68   262.88 o
  -3  13   2  1887.67  1739.02   202.21 o
  -8  14   2  1276.02  1405.37   202.21 o
   0   0   3   550.18   353.87    80.88 o
  -1   2   3 18709.30 18532.70   202.21 o
  -3   3   3 22945.80 23133.10   465.09 o
   0   3   3 16656.30 16712.80   293.21 o
  -2   4   3 36396.50 37500.20   414.54 o
  -4   5   3 11273.50 11232.90   262.88 o
  -1   5   3  9749.70  9665.74   192.10 o
  -6   6   3  6538.55  6642.67   333.65 o
  -3   6   3 12155.70 12324.80   232.54 o
   0   6   3  5416.94  5126.08   242.65 o
  -5   7   3  9774.45 10181.40   262.88 o
  -2   7   3 12772.00 12941.60   293.21 o
  -7   8   3  7562.48  7259.42   272.99 o
  -4   8   3 10856.20 10889.10   313.43 o
  -1   8   3  5849.02  5803.49   212.32 o
  -9   9   3  9448.37  9170.32   485.31 o
  -6   9   3  6439.51  6501.12   283.10 o
  -3   9   3  8050.62  8371.58   283.10 o
   0   9   3  8832.74  8624.35   333.65 o
  -8  10   3  3559.20  3164.62   262.88 o
  -5  10   3  3793.67  3872.36   222.43 o
  -2  10   3  3419.60  3376.94   232.54 o
 -10  11   3  2662.66  2851.19   374.09 o
  -7  11   3  7671.86  7876.16   363.98 o
  -4  11   3  6525.09  6339.35   303.32 o
  -1  11   3  3256.47  3427.50   192.10 o
  -9  12   3  3295.30  3376.94   222.43 o
  -6  12   3  4638.70  4660.99   252.76 o
  -3  12   3  3600.02  3558.93   212.32 o
  -8  13   3  3281.66  3397.16   242.65 o
  -5  13   3  2451.84  2497.32   222.43 o
  -1   1   4 18861.70 18593.40   323.54 o
   0   2   4 45308.10 47732.20   626.86 o
  -2   3   4 13232.00 13426.90   202.21 o
  -4   4   4 22523.80 22698.30   485.31 o
  -1   4   4 10272.00  9969.06   171.88 o
  -3   5   4 15547.20 15762.40   262.88 o
   0   5   4 29238.50 30240.80   566.19 o
  -5   6   4  5561.67  5388.95   192.10 o
  -2   6   4 13965.60 14195.30   262.88 o
  -7   7   4 36192.20 36438.60   940.29 o
  -4   7   4  8329.23  8149.15   222.43 o
  -1   7   4  6681.79  6602.23   212.32 o
  -6   8   4  4979.21  5045.19   212.32 o
  -3   8   4  7119.06  6875.21   222.43 o
   0   8   4  3011.59  3356.72   313.43 o
  -8   9   4  3949.39  3387.05   283.10 o
  -5   9   4  8118.01  8199.70   283.10 o
  -2   9   4 15888.30 16247.70   404.42 o
 -10  10   4  2646.41  2881.52   283.10 o
  -7  10   4  4342.06  3740.92   262.88 o
  -4  10   4  4325.46  3902.69   252.76 o
  -1  10   4  3526.08  3710.59   212.32 o
  -9  11   4  5966.74  5318.18   333.65 o
  -6  11   4  5733.57  5672.05   313.43 o
  -3  11   4  2913.79  2790.53   181.99 o
   0  11   4  5953.68  5146.30   353.87 o
 -11  12   4  2168.02  2153.56   202.21 o
  -8  12   4  2909.56  3023.07   181.99 o
  -5  12   4  4226.34  4236.34   232.54 o
  -2  12   4  3285.52  3447.72   222.43 o
  -7  13   4  5061.24  5227.18   293.21 o
  -4  13   4  3499.39  3882.47   252.76 o
   0   1   5 12064.60 12142.80   252.76 o
  -2   2   5 14609.50 14852.50   303.32 o
  -1   3   5  9760.38  9736.52   171.88 o
  -3   4   5 10247.60 10292.60   222.43 o
   0   4   5 18804.10 19291.00   424.65 o
  -5   5   5 11680.00 12365.30   394.31 o
  -2   5   5 10049.90 10302.70   212.32 o
  -4   6   5  9696.24  9989.28   262.88 o
  -1   6   5  8857.96  8604.13   232.54 o
  -6   7   5  4695.68  4954.20   242.65 o
  -3   7   5  6885.36  6713.44   202.21 o
   0   7   5  3041.69  2921.97   222.43 o
  -8   8   5  2100.14  1698.58   333.65 o
  -5   8   5  4347.18  4337.45   202.21 o
  -2   8   5  4277.26  4398.11   232.54 o
  -7   9   5  6922.28  6531.45   283.10 o
  -4   9   5  8797.63  8897.33   283.10 o
  -1   9   5  3218.81  3154.51   313.43 o
  -9  10   5  3144.29  2921.97   313.43 o
  -6  10   5  4583.14  4418.34   262.88 o
  -3  10   5  3711.47  4145.35   272.99 o
   0  10   5  2041.53  2022.12   242.65 o
 -11  11   5  4207.97  3629.71   293.21 o
  -8  11   5  3578.05  3397.16   192.10 o
  -5  11   5  3958.37  4236.34   283.10 o
  -2  11   5  7292.24  7178.53   293.21 o
  -7  12   5  1580.47  1698.58   181.99 o
  -4  12   5  2155.08  2062.56   161.77 o
   0   0   6 61044.00 59824.50  1385.15 o
  -1   2   6  6093.95  6167.47   151.66 o
  -3   3   6  7134.82  7148.20   232.54 o
   0   3   6 11032.30 11546.30   303.32 o
  -2   4   6 13044.70 13993.10   232.54 o
  -4   5   6  7410.27  7411.08   192.10 o
  -1   5   6  7444.19  7218.97   212.32 o
  -6   6   6  7794.05  8391.80   394.31 o
  -3   6   6  4949.63  4782.32   171.88 o
   0   6   6  9123.54  9079.33   384.20 o
  -5   7   6 15759.80 15570.30   333.65 o
  -2   7   6 11405.10 11728.30   293.21 o
  -7   8   6  2035.19  1809.80   181.99 o
  -4   8   6  3605.38  3447.72   192.10 o
  -1   8   6  4019.33  3609.49   262.88 o
  -9   9   6  9266.86  9524.19   363.98 o
  -6   9   6  4943.19  4782.32   272.99 o
  -3   9   6  3006.14  2830.97   202.21 o
   0   9   6 10145.40  9534.30   384.20 o
  -8  10   6  2837.63  3093.85   171.88 o
  -5  10   6  4257.72  4751.99   293.21 o
  -2  10   6  2118.24  2032.23   161.77 o
  -7  11   6  4249.75  4499.22   222.43 o
  -4  11   6  5737.08  5742.83   262.88 o
  -6  12   6  1187.69  1122.28   151.66 o
  -1   1   7  2977.58  3023.07   181.99 o
   0   2   7 11537.90 11556.40   353.87 o
  -2   3   7  6057.60  5934.93   171.88 o
  -4   4   7  6967.72  7188.64   252.76 o
  -1   4   7  6785.95  7006.65   192.10 o
  -3   5   7  6342.85  6258.47   192.10 o
   0   5   7  2960.38  2911.85   262.88 o
  -5   6   7  4186.64  3892.58   192.10 o
  -2   6   7  5492.69  5206.96   202.21 o
  -7   7   7  2140.94  2436.66   303.32 o
  -4   7   7  6559.22  6622.45   222.43 o
  -1   7   7  3708.87  3174.73   222.43 o
  -6   8   7  3533.50  3225.28   171.88 o
  -3   8   7  3403.64  3073.62   212.32 o
   0   8   7  3071.38  2608.54   222.43 o
  -8   9   7  1953.52  2022.12   141.55 o
  -5   9   7  5161.23  4853.09   293.21 o
  -2   9   7  4230.13  4044.24   212.32 o
  -7  10   7  1738.61  1749.14   151.66 o
  -4  10   7  1998.05  1870.46   161.77 o
  -1  10   7  1624.21  1162.72   151.66 o
  -6  11   7  2135.69  2355.77   192.10 o
   0   1   8  3143.21  3265.73   252.76 o
  -2   2   8 17706.70 18795.60   414.54 o
  -1   3   8  5178.66  5409.18   222.43 o
  -3   4   8  3718.86  3589.27   161.77 o
   0   4   8  5537.10  5843.93   333.65 o
  -5   5   8  6716.54  6420.24   313.43 o
  -2   5   8  5892.40  6056.25   212.32 o
  -4   6   8  4497.16  4751.99   202.21 o
  -1   6   8  2022.89  2062.56   171.88 o
  -6   7   8  3446.85  3569.04   181.99 o
  -3   7   8  5377.72  5156.41   202.21 o
   0   7   8 12587.30 12638.30   434.76 o
  -8   8   8  3426.98  3528.60   272.99 o
  -5   8   8  2215.39  2042.34   131.44 o
  -2   8   8  2768.07  2669.20   192.10 o
  -7   9   8  6534.45  6076.48   272.99 o
  -4   9   8  3560.95  3144.40   202.21 o
  -1   9   8  1584.63  1233.49   151.66 o
   0   0   9  2783.91  2477.10   485.31 o
  -1   2   9  2908.59  3053.40   171.88 o
  -3   3   9  4250.24  4974.42   313.43 o
   0   3   9  2424.76  2679.31   212.32 o
  -2   4   9  5580.50  5752.94   202.21 o
  -4   5   9  3173.64  3063.51   161.77 o
  -1   5   9  2683.83  2396.21   181.99 o
  -6   6   9  2058.02  2072.67   222.43 o
  -3   6   9  2716.41  2618.65   171.88 o
   0   6   9  1408.86  1546.92   222.43 o
  -5   7   9  1824.96  1971.57   151.66 o
  -2   7   9  3318.18  3235.39   212.32 o
  -4   8   9  2499.33  2669.20   171.88 o
  -1   1  10  3557.76  3892.58   303.32 o
   0   2  10  7102.38  6784.22   323.54 o
  -2   3  10  1783.93  1860.35   151.66 o
  -4   4  10  4867.60  4074.57   293.21 o
  -1   4  10  1276.01  1041.39   121.33 o
  -3   5  10  2893.31  3093.85   202.21 o
   0   5  10  6844.33  6460.68   424.65 o
  -5   6  10  1616.26  2295.11   798.74 o
  -2   6  10  2727.74  2820.86   202.21 o
   0   1  11  1677.14  1799.69   242.65 o
  -2   2  11  1822.40  1870.46   293.21 o
