# Supplementary material for: Crystal structures and comparisons of huntite aluminum borates REAl3(BO3)4 (RE = Tb, Dy and Ho)
Source: Acta Crystallogr E Crystallogr Commun. 2020 Feb 14;76(Pt 3):339–43. doi: 10.1107/S2056989020001802 (PMC7057373; doi:10.1107/S2056989020001802)
Supplement: Supplementary file 3 [file e-76-00339-Dy-boratesup3.hkl]

#
# h,k,l, Fc-squared, Fo-squared, sigma(Fo-squared) and status flag
#
data_Dy-borate
_shelx_title                             '   '
_shelx_refln_list_code                   4
_shelx_F_calc_maximum                    302.95
_exptl_crystal_F_000                     663
_reflns_d_resolution_high                0.6796

loop_
 _symmetry_equiv_pos_as_xyz
 'x, y, z'
 '-y, x-y, z'
 '-x+y, -x, z'
 'y, x, -z'
 'x-y, -y, -z'
 '-x, -x+y, -z'
 'x+2/3, y+1/3, z+1/3'
 '-y+2/3, x-y+1/3, z+1/3'
 '-x+y+2/3, -x+1/3, z+1/3'
 'y+2/3, x+1/3, -z+1/3'
 'x-y+2/3, -y+1/3, -z+1/3'
 '-x+2/3, -x+y+1/3, -z+1/3'
 'x+1/3, y+2/3, z+2/3'
 '-y+1/3, x-y+2/3, z+2/3'
 '-x+y+1/3, -x+2/3, z+2/3'
 'y+1/3, x+2/3, -z+2/3'
 'x-y+1/3, -y+2/3, -z+2/3'
 '-x+1/3, -x+y+2/3, -z+2/3'

_cell_length_a                           9.2938(5)
_cell_length_b                           9.2938(5)
_cell_length_c                           7.2348(4)
_cell_angle_alpha                        90
_cell_angle_beta                         90
_cell_angle_gamma                        120

_shelx_F_squared_multiplier              1.000

loop_
 _refln_index_h
 _refln_index_k
 _refln_index_l
 _refln_F_squared_calc
 _refln_F_squared_meas
 _refln_F_squared_sigma
 _refln_observed_status
  -1   2   0 16933.00 16438.80   318.04 o
   1   1   0 16906.30 16466.50   302.72 o
   0   3   0 24649.20 23699.60   357.14 o
  -2   4   0 31483.00 32173.70   585.72 o
   2   2   0 31520.10 31580.90   529.88 o
  -1   5   0 24499.40 24764.60   371.46 o
   1   4   0 24509.80 24885.00   359.19 o
  -3   6   0 16854.80 17503.80   339.59 o
   3   3   0 16762.10 16994.40   305.84 o
   0   6   0 24411.80 25412.90   403.42 o
  -2   7   0 33751.00 34470.40   507.97 o
   2   5   0 33750.90 34025.90   472.72 o
  -4   8   0  8713.38  8918.60   174.64 o
   4   4   0  8759.50  8538.89    80.33 o
  -1   8   0  6649.95  6584.76   122.61 o
   1   7   0  6651.11  6760.73   123.64 o
  -3   9   0  9688.41  9557.63   155.90 o
   3   6   0  9695.98  9715.07   156.94 o
   0   9   0 22374.00 22393.80   347.98 o
  -5  10   0 11764.80 11798.90    68.08 o
   5   5   0 11760.20 11567.30    48.57 o
  -2  10   0  6928.39  6807.03   131.63 o
   2   8   0  6929.17  6955.21   124.79 o
  -4  11   0 12241.70 12243.40   202.20 o
   4   7   0 12238.20 12336.00   202.80 o
  -1  11   0  4304.79  4176.83    42.92 o
   1  10   0  4281.89  4176.83    42.92 o
  -6  12   0  2992.30  3009.91    87.90 o
   6   6   0  2997.62  2991.39    77.19 o
  -3  12   0  5751.90  5732.73    52.29 o
   3   9   0  5743.29  6010.56    42.18 o
  -5  13   0  4038.64  4112.00    73.69 o
   5   8   0  4033.54  3880.47    64.58 o
  -1   1   1 19950.50 19198.60   291.46 o
   0   2   1 36397.70 36758.00   606.77 o
  -2   3   1 20081.30 19883.90   296.35 o
  -3   2   1 20137.30 19819.10   289.29 o
  -4   4   1 33126.90 35165.00   506.58 o
  -1   4   1 30564.80 31025.30   476.66 o
   1   3   1 30584.00 30710.40   441.21 o
  -3   5   1 21907.90 22458.60   334.87 o
  -5   3   1 21931.70 21708.40   303.50 o
   0   5   1 15934.00 16179.40   249.83 o
  -5   6   1 18652.20 18754.10   288.33 o
  -6   5   1 18591.50 18587.40   287.17 o
  -2   6   1 17949.00 18522.50   279.91 o
   2   4   1 17973.30 17800.20   261.40 o
  -7   7   1  4760.86  4862.17     5.43 o
  -4   7   1 19027.70 19439.40   286.51 o
  -7   4   1 19034.00 18930.00   263.51 o
  -1   7   1 11473.20 11835.90   192.35 o
   1   6   1 11511.50 11493.20   176.05 o
  -6   8   1 10525.40 10326.30   168.11 o
  -8   6   1 10543.80 10437.50   168.84 o
  -3   8   1  8385.94  8362.93   148.34 o
   3   5   1  8332.91  8159.18   139.64 o
   0   8   1  8077.85  7909.13   138.09 o
  -8   9   1  6118.86  6112.44   119.96 o
  -9   8   1  6125.23  5973.52   111.39 o
  -5   9   1 18367.90 18624.40   287.43 o
  -9   5   1 18370.90 18689.20   281.10 o
  -2   9   1 13972.90 13743.70   226.37 o
   2   7   1 13971.30 14030.80   214.30 o
 -10  10   1  5099.49  5038.13    33.90 o
  -7  10   1  7148.71  6955.21   132.46 o
 -10   7   1  7143.47  7307.14   134.48 o
  -4  10   1  7643.12  7409.02   135.07 o
   4   6   1  7650.37  7603.50   128.79 o
  -1  10   1  5956.84  5945.74   111.23 o
   1   9   1  5970.11  5945.74   111.23 o
  -9  11   1 15692.90 15401.50   266.16 o
 -11   9   1 15679.90 15605.20   260.12 o
  -6  11   1  7328.28  7084.87   133.19 o
 -11   6   1  7320.04  7399.75   135.02 o
  -3  11   1  7200.33  7121.92   141.21 o
   3   8   1  7201.13  7223.79   133.99 o
   0  11   1  9358.62  9076.04   160.17 o
 -11  12   1  3725.85  3602.63    69.13 o
 -12  11   1  3739.26  3704.51    67.54 o
  -8  12   1  4165.17  4121.27    44.47 o
 -12   8   1  4194.98  4241.66    57.55 o
  -5  12   1  5782.56  5584.55    35.38 o
   5   7   1  5771.61  5714.20   109.92 o
  -2  12   1  3590.01  3491.50    58.14 o
   2  10   1  3610.08  3528.54    70.24 o
 -10  13   1  4407.63  4241.66   372.71 o
 -13  10   1  4397.87  4676.94   304.55 o
  -7  13   1  3269.53  3046.96    65.04 o
 -13   7   1  3257.52  3130.31    75.56 o
  -4  13   1  6850.14  6936.69    52.25 o
   4   9   1  6848.96  6779.25    76.48 o
   0   1   2 18874.90 18133.60   305.43 o
  -2   2   2 91260.10 91779.20  1726.81 o
  -1   3   2 29279.00 29321.20   418.02 o
   1   2   2 29260.80 28756.20   433.52 o
  -3   4   2 22026.90 23329.10   341.20 o
  -4   3   2 21918.60 22847.60   331.14 o
   0   4   2 26110.40 26394.60   383.32 o
  -5   5   2 32912.90 33840.70   471.29 o
  -2   5   2 25505.90 26172.30   415.57 o
   2   3   2 25508.70 25801.90   372.46 o
  -4   6   2 19947.90 20606.30   301.60 o
  -6   4   2 19963.30 20208.10   298.70 o
  -1   6   2  6809.38  6760.73   108.88 o
   1   5   2  6793.20  6677.38   108.33 o
  -6   7   2 12056.80 12123.00   187.29 o
  -7   6   2 12053.50 12086.00   194.01 o
  -3   7   2 17196.80 17346.40   271.70 o
   3   4   2 17218.30 17087.00   243.18 o
   0   7   2 55999.40 56030.70   810.09 o
  -8   8   2  8062.07  8020.26   154.01 o
  -5   8   2 11849.60 11752.60   184.74 o
  -8   5   2 11837.50 11511.80   183.10 o
  -2   8   2  9268.82  9270.53   161.37 o
   2   6   2  9279.38  9289.05   154.14 o
  -7   9   2 23772.60 23847.80   358.20 o
  -9   7   2 23770.10 24079.30   366.59 o
  -4   9   2 12070.10 12410.10   203.28 o
   4   5   2 12066.60 12336.00   195.70 o
  -1   9   2  6740.29  6677.38   123.15 o
   1   8   2  6731.08  6723.68   123.42 o
  -9  10   2  4596.60  4575.07    49.52 o
 -10   9   2  4589.25  4704.73    21.69 o
  -6  10   2  5445.46  5278.92    20.55 o
 -10   6   2  5481.07  5390.06     8.69 o
  -3  10   2  6273.01  6242.10   112.96 o
   3   7   2  6255.87  6260.62   113.07 o
   0  10   2  4761.57  4797.34    14.59 o
 -11  11   2 10808.70 10539.30   199.29 o
  -8  11   2  4346.15  4399.10    35.84 o
 -11   8   2  4326.50  4463.93    33.41 o
  -5  11   2  8749.33  8603.72   157.35 o
   5   6   2  8746.78  8807.47   151.08 o
  -2  11   2  9591.00  9390.93   162.11 o
   2   9   2  9603.30  9863.25   180.01 o
 -10  12   2  5598.87  5343.75    78.35 o
 -12  10   2  5598.27  5566.02    73.69 o
  -7  12   2  9522.46  9242.75   168.73 o
 -12   7   2  9521.96  9446.50   185.39 o
  -4  12   2  5476.61  5621.59    72.44 o
   4   8   2  5481.91  5454.89    40.88 o
  -1  12   2  4435.95  4528.76    66.16 o
   1  11   2  4439.50  4417.63    68.32 o
  -9  13   2  7089.80  6779.25    76.48 o
 -13   9   2  7088.84  6807.03    75.76 o
  -6  13   2  8937.71  8909.34    67.54 o
   6   7   2  8938.89  8835.25    44.10 o
   0   0   3   745.16   490.85    54.93 o
  -1   2   3 20564.20 19541.30   293.89 o
   1   1   3 20532.60 19670.90   315.48 o
  -3   3   3 25521.30 25607.40   377.55 o
   0   3   3 19041.00 18744.80   288.27 o
  -2   4   3 40021.70 40758.90   586.88 o
   2   2   3 40008.70 40916.30   594.51 o
  -4   5   3 12865.20 12919.50   192.93 o
  -5   4   3 12917.80 13002.80   193.52 o
  -1   5   3 11380.50 11289.50   174.63 o
   1   4   3 11416.10 11141.30   173.61 o
  -6   6   3  7979.90  8001.74   131.35 o
  -3   6   3 14271.50 14475.40   231.22 o
   3   3   3 14263.00 13984.50   213.98 o
   0   6   3  6680.67  6686.64   115.66 o
  -5   7   3 11952.20 12280.40   195.32 o
  -7   5   3 11963.60 12410.10   196.20 o
  -2   7   3 15414.10 15771.90   247.02 o
   2   5   3 15418.50 15725.60   253.73 o
  -7   8   3  9696.30  9613.20   170.94 o
  -8   7   3  9665.84  9539.11   170.49 o
  -4   8   3 13586.30 13688.20   226.01 o
   4   4   3 13589.40 13419.60   210.06 o
  -1   8   3  7568.63  7603.50   128.79 o
   1   7   3  7537.32  7668.33   136.62 o
  -9   9   3 12703.10 12669.40   227.03 o
  -6   9   3  8682.34  8650.03   150.10 o
  -9   6   3  8669.48  8603.72   149.81 o
  -3   9   3 10476.10 10548.60   184.13 o
   3   6   3 10475.80 10900.50   186.32 o
   0   9   3 11789.50 12113.70   208.68 o
  -8  10   3  4874.19  4880.69    40.08 o
 -10   8   3  4901.52  5028.87    34.30 o
  -5  10   3  5162.74  5251.14    22.54 o
   5   5   3  5134.42  5047.39    33.50 o
  -2  10   3  4859.16  4852.91     7.47 o
   2   8   3  4879.81  4825.12    42.00 o
 -10  11   3  4234.21  4204.62    72.15 o
 -11  10   3  4237.88  4241.66    71.51 o
  -7  11   3 10306.50 10243.00   189.88 o
 -11   7   3 10301.00 10159.60   181.77 o
  -4  11   3  8862.15  8798.21   158.50 o
   4   7   3  8863.24  8816.73   166.27 o
  -1  11   3  5056.32  5065.92    69.58 o
   1  10   3  5052.86  5075.18    69.38 o
  -9  12   3  5107.01  4982.56    71.32 o
 -12   9   3  5116.79  5269.66    79.81 o
  -6  12   3  6452.63  6584.76    64.21 o
   6   6   3  6486.95  6362.49    86.33 o
  -3  12   3  5477.44  5362.28    62.74 o
   3   9   3  5483.72  5603.07    72.86 o
  -8  13   3  5116.46  5140.00   651.65 o
 -13   8   3  5101.17  5001.09   436.23 o
  -5  13   3  3866.83  3917.52   579.60 o
   5   8   3  3849.43  3769.34   383.59 o
  -1   1   4 21045.70 20254.40   363.15 o
   0   2   4 49919.60 51140.70   823.06 o
  -2   3   4 15501.10 15170.00   235.95 o
  -3   2   4 15519.90 15160.70   229.06 o
  -4   4   4 25946.70 26774.30   386.14 o
  -1   4   4 11659.10 11659.90   191.19 o
   1   3   4 11588.30 11326.50   174.89 o
  -3   5   4 18273.00 18374.40   278.86 o
  -5   3   4 18279.10 18346.60   265.42 o
   0   5   4 34271.50 34739.00   490.65 o
  -5   6   4  7198.60  7020.04   117.76 o
  -6   5   4  7185.04  7029.30   117.82 o
  -2   6   4 16783.80 16475.80   265.82 o
   2   4   4 16779.30 16929.60   255.11 o
  -7   7   4 42851.70 43824.30   641.99 o
  -4   7   4 10407.30 10530.10   176.65 o
  -7   4   4 10415.80 10493.00   176.41 o
  -1   7   4  8508.41  8575.94   149.64 o
   1   6   4  8507.25  8474.06   141.64 o
  -6   8   4  6465.87  6649.59   122.99 o
  -8   6   4  6480.86  6492.15     4.16 o
  -3   8   4  9406.54  9427.97   169.83 o
   3   5   4  9400.96  9390.93   169.61 o
   0   8   4  4460.16  4445.41    34.13 o
  -8   9   4  5715.11  5575.28   109.15 o
  -9   8   4  5710.32  5667.90    71.38 o
  -5   9   4 10638.90 10761.60   185.45 o
  -9   5   4 10638.20 10650.50   192.27 o
  -2   9   4 19758.50 19902.50   338.62 o
   2   7   4 19763.30 20152.50   304.98 o
 -10  10   4  4205.47  4084.22   109.22 o
  -7  10   4  6110.93  6205.05    32.92 o
 -10   7   4  6095.25  6084.65    38.95 o
  -4  10   4  5984.26  5982.78   119.25 o
   4   6   4  6019.87  6038.35    41.00 o
  -1  10   4  5050.24  5204.83    66.51 o
   1   9   4  5036.50  5149.27    51.18 o
  -9  11   4  8218.38  8103.61    74.64 o
 -11   9   4  8227.66  7992.48    78.07 o
  -6  11   4  7915.06  7936.91    29.40 o
 -11   6   4  7906.56  7723.90    42.90 o
  -3  11   4  4372.50  4297.23    83.35 o
   3   8   4  4351.31  4352.80    69.53 o
  -8  12   4  4555.97  4593.59    64.83 o
 -12   8   4  4559.85  4612.11    90.94 o
  -5  12   4  6352.15  6362.49    70.46 o
   5   7   4  6349.74  6343.97    86.73 o
   0   1   5 14485.20 14040.10   250.36 o
  -2   2   5 17317.60 17346.40   293.11 o
  -1   3   5 11579.80 11243.20   181.30 o
   1   2   5 11629.10 11437.70   182.61 o
  -3   4   5 12681.00 12465.70   196.58 o
  -4   3   5 12682.90 12484.20   183.15 o
   0   4   5 22261.50 22384.50   334.34 o
  -5   5   5 14369.50 14530.90   224.63 o
  -2   5   5 12431.30 12447.10   196.45 o
   2   3   5 12452.30 12336.00   188.78 o
  -4   6   5 12262.80 12400.80   203.22 o
  -6   4   5 12263.90 12410.10   196.20 o
  -1   6   5 11295.50 11150.60   180.69 o
   1   5   5 11257.60 11122.80   180.51 o
  -6   7   5  6493.31  6584.76   122.61 o
  -7   6   5  6519.43  6594.02   122.67 o
  -3   7   5  9084.32  9270.53   168.90 o
   3   4   5  9085.02  9113.09   160.40 o
   0   7   5  4428.73  4491.72    32.30 o
  -8   8   5  3296.44  3389.62    46.12 o
  -5   8   5  5688.78  5640.11    32.70 o
  -8   5   5  5655.16  5649.38    32.23 o
  -2   8   5  5947.83  6066.13    39.79 o
   2   6   5  5964.84  6140.22   120.11 o
  -7   9   5  9673.10  9696.55   171.45 o
  -9   7   5  9677.50  9622.46   186.36 o
  -4   9   5 12017.00 11863.70   214.65 o
   4   5   5 12018.20 12095.20   208.56 o
  -1   9   5  4886.62  4908.47    72.81 o
   1   8   5  4895.14  5010.35    55.07 o
  -9  10   5  5032.27  4991.82    97.57 o
 -10   9   5  5034.20  4973.30    71.51 o
  -6  10   5  6640.25  6473.63     9.36 o
 -10   6   5  6653.64  6686.64    37.57 o
  -3  10   5  5563.19  5630.85    55.43 o
   3   7   5  5555.99  5667.90    31.27 o
   0  10   5  3610.44  3750.81    66.79 o
  -8  11   5  5673.40  5825.34    67.57 o
 -11   8   5  5670.64  5695.68    70.73 o
  -5  11   5  5958.41  5945.74    64.42 o
   5   6   5  5945.64  5945.74    80.41 o
  -2  11   5 10521.10 10418.90   206.44 o
   2   9   5 10513.70 10493.00   199.03 o
  -7  12   5  2823.44  2833.95    78.91 o
 -12   7   5  2814.18  2787.64    79.39 o
   0   0   6 71637.90 73034.40   563.78 o
  -1   2   6  7845.26  7955.43   145.91 o
   1   1   6  7825.85  7677.59   144.31 o
  -3   3   6  9209.19  9113.09   153.01 o
   0   3   6 13982.30 13512.20   203.87 o
  -2   4   6 16163.20 16438.80   258.54 o
   2   2   6 16171.80 16411.00   244.71 o
  -4   5   6  9902.75  9946.60   180.50 o
  -5   4   6  9902.62  9779.90   164.56 o
  -1   5   6  9634.90  9270.53   154.02 o
   1   4   6  9652.63  9409.45   154.93 o
  -6   6   6 10302.10 10465.20   183.62 o
  -3   6   6  6547.02  6371.75   121.40 o
   3   3   6  6503.07  6232.83   112.91 o
   0   6   6 12463.90 12660.20   219.48 o
  -5   7   6 20435.20 20467.40   320.88 o
  -7   5   6 20432.00 20661.90   315.35 o
  -2   7   6 15094.40 15114.40   256.99 o
   2   5   6 15099.80 15299.60   250.91 o
  -7   8   6  3305.17  3463.72    44.48 o
  -8   7   6  3303.49  3297.01    48.05 o
  -4   8   6  5064.58  5140.00    51.45 o
   4   4   6  5091.81  5010.35    35.09 o
  -1   8   6  5744.29  5843.86    67.10 o
   1   7   6  5743.72  5871.65    47.56 o
  -9   9   6 12461.80 12623.10   226.75 o
  -6   9   6  7020.47  6890.39    54.02 o
  -9   6   6  7031.63  7010.78    10.60 o
  -3   9   6  4574.59  4491.72    66.89 o
   3   6   6  4568.52  4602.85    48.76 o
   0   9   6 13867.00 13864.10   241.79 o
  -8  10   6  4567.19  4639.90    63.86 o
 -10   8   6  4562.88  4751.03    61.42 o
  -5  10   6  6540.22  6649.59    62.22 o
   5   5   6  6537.75  6594.02    42.09 o
  -2  10   6  3748.90  3741.55    53.39 o
   2   8   6  3754.17  3797.12    52.23 o
  -7  11   6  6529.85  6473.63    47.24 o
 -11   7   6  6533.08  6390.28    20.03 o
  -4  11   6  8443.34  8372.19   156.00 o
   4   7   6  8437.39  8427.76   156.32 o
  -1   1   7  4330.28  4213.88    17.12 o
   0   2   7 14966.00 14994.00   241.76 o
  -2   3   7  8245.35  8048.04   146.46 o
  -3   2   7  8253.87  7927.65   130.87 o
  -4   4   7  9441.28  9409.45   154.93 o
  -1   4   7  9400.23  9159.40   168.24 o
   1   3   7  9388.62  9011.22   145.15 o
  -3   5   7  8677.17  8659.29   157.68 o
  -5   3   7  8689.44  8603.72   149.81 o
   0   5   7  4349.60  4473.19    52.17 o
  -5   6   7  5974.49  5779.03    24.60 o
  -6   5   7  5945.03  5927.21     9.88 o
  -2   6   7  7752.79  7473.84    54.34 o
   2   4   7  7773.03  7714.64   152.32 o
  -7   7   7  3454.52  3556.33    69.83 o
  -4   7   7  9581.68  9631.72    61.78 o
  -7   4   7  9593.02  9566.89   170.66 o
  -1   7   7  5536.87  5501.19    39.02 o
   1   6   7  5555.31  5658.64    31.75 o
  -6   8   7  5549.74  5473.41    89.69 o
  -8   6   7  5555.19  5667.90    31.27 o
  -3   8   7  4706.59  4639.90    77.79 o
   3   5   7  4674.88  4676.94    46.65 o
   0   8   7  5092.50  5204.83    25.49 o
  -8   9   7  3441.20  3574.85    56.64 o
  -9   8   7  3443.97  3584.11    41.60 o
  -5   9   7  7787.59  7872.08   145.43 o
  -9   5   7  7785.34  7835.03   137.63 o
  -2   9   7  6702.07  6742.21   131.27 o
   2   7   7  6696.62  6705.16   123.31 o
  -7  10   7  3196.55  3232.18    49.32 o
 -10   7   7  3192.35  3222.92    34.11 o
  -4  10   7  3385.87  3537.81    57.31 o
   4   6   7  3389.37  3602.63    41.13 o
   0   1   8  4704.56  4695.46    22.27 o
  -2   2   8 23420.10 23412.50   355.11 o
  -1   3   8  7498.52  7205.27   133.88 o
   1   2   8  7491.10  7455.32   127.85 o
  -3   4   8  5596.16  5297.45    19.11 o
  -4   3   8  5560.62  5528.98   108.90 o
   0   4   8  8091.10  7890.60   145.54 o
  -5   5   8  9896.81  9844.73   179.90 o
  -2   5   8  8777.32  8853.77   174.28 o
   2   3   8  8775.33  8575.94   157.19 o
  -4   6   8  6590.44  6547.72    65.31 o
  -6   4   8  6605.53  6464.37    11.07 o
  -1   6   8  3176.95  3037.70    65.17 o
   1   5   8  3164.80  3111.79    64.14 o
  -6   7   8  5478.65  5538.24   101.20 o
  -7   6   8  5478.82  5667.90   101.96 o
  -3   7   8  8037.97  8344.40   148.23 o
   3   4   8  8047.72  8186.96   147.28 o
   0   7   8 18215.20 18244.70   258.27 o
  -5   8   8  3957.99  4065.70    25.54 o
  -8   5   8  3949.42  3926.78    31.26 o
  -2   8   8  4758.43  4723.25    20.47 o
   2   6   8  4763.09  4899.21    97.59 o
  -4   9   8  5601.17  5667.90   112.06 o
   4   5   8  5602.22  5593.81    87.49 o
   0   0   9  4247.71  4102.74   109.02 o
  -1   2   9  4699.86  4584.33    28.24 o
   1   1   9  4691.37  4723.25    20.47 o
  -3   3   9  6607.79  6649.59   122.99 o
   0   3   9  4035.89  3991.61    47.80 o
  -2   4   9  8593.33  8705.59   165.64 o
   2   2   9  8597.26  8437.02   156.38 o
  -4   5   9  5010.69  4982.56    90.30 o
  -5   4   9  5035.04  5130.74    91.19 o
  -1   5   9  4434.83  4510.24    87.60 o
   1   4   9  4445.30  4528.76    87.70 o
  -6   6   9  3658.58  3750.81     9.27 o
  -3   6   9  4419.44  4371.32    86.84 o
   3   3   9  4407.70  4426.89    87.14 o
   0   6   9  2638.74  2667.25    31.72 o
  -5   7   9  3189.98  3176.62    35.35 o
  -7   5   9  3195.80  3185.88    35.11 o
  -2   7   9  5571.89  5556.76   101.31 o
   2   5   9  5570.79  5593.81    94.07 o
  -1   1  10  5918.13  5992.04    96.67 o
   0   2  10 10964.10 10807.90   151.40 o
  -2   3  10  3335.34  3389.62    65.74 o
  -3   2  10  3348.20  3426.67    65.94 o
  -4   4  10  7868.39  7881.34   116.69 o
  -1   4  10  2327.07  2361.62    22.63 o
   1   3  10  2310.05  2324.58    23.73 o
