# Supplementary material for: Crystal structures and comparisons of huntite aluminum borates REAl3(BO3)4 (RE = Tb, Dy and Ho)
Source: Acta Crystallogr E Crystallogr Commun. 2020 Feb 14;76(Pt 3):339–43. doi: 10.1107/S2056989020001802 (PMC7057373; doi:10.1107/S2056989020001802)
Supplement: Supplementary file 4 [file e-76-00339-Ho-boratesup4.hkl]

#
# h,k,l, Fc-squared, Fo-squared, sigma(Fo-squared) and status flag
#
data_Ho-borate
_shelx_title                             '   '
_shelx_refln_list_code                   4
_shelx_F_calc_maximum                    325.88
_exptl_crystal_F_000                     666
_reflns_d_resolution_high                0.7000

loop_
 _symmetry_equiv_pos_as_xyz
 'x, y, z'
 '-y, x-y, z'
 '-x+y, -x, z'
 'y, x, -z'
 'x-y, -y, -z'
 '-x, -x+y, -z'
 'x+2/3, y+1/3, z+1/3'
 '-y+2/3, x-y+1/3, z+1/3'
 '-x+y+2/3, -x+1/3, z+1/3'
 'y+2/3, x+1/3, -z+1/3'
 'x-y+2/3, -y+1/3, -z+1/3'
 '-x+2/3, -x+y+1/3, -z+1/3'
 'x+1/3, y+2/3, z+2/3'
 '-y+1/3, x-y+2/3, z+2/3'
 '-x+y+1/3, -x+2/3, z+2/3'
 'y+1/3, x+2/3, -z+2/3'
 'x-y+1/3, -y+2/3, -z+2/3'
 '-x+1/3, -x+y+2/3, -z+2/3'

_cell_length_a                           9.2832(3)
_cell_length_b                           9.2832(3)
_cell_length_c                           7.2345(3)
_cell_angle_alpha                        90
_cell_angle_beta                         90
_cell_angle_gamma                        120

_shelx_F_squared_multiplier              1.000

loop_
 _refln_index_h
 _refln_index_k
 _refln_index_l
 _refln_F_squared_calc
 _refln_F_squared_meas
 _refln_F_squared_sigma
 _refln_observed_status
  -1   2   0  17634.60  16885.00    250.39 o
   1   1   0  17447.40  16406.00    185.07 o
   0   3   0  24269.20  24081.00    272.16 o
  -2   4   0  31463.40  31875.70    522.55 o
   2   2   0  31719.20  32354.70    446.35 o
  -1   5   0  23659.20  23569.30    272.16 o
   1   4   0  23733.60  23972.10    304.82 o
  -3   6   0  16487.40  16732.60    370.14 o
   3   3   0  15859.50  16427.70    304.82 o
   0   6   0  23330.40  23318.90    304.82 o
  -2   7   0  31146.70  30558.40    359.26 o
   2   5   0  31145.60  30830.60    402.80 o
  -4   8   0   7825.84   7544.35    239.50 o
   4   4   0   8119.23   7794.74    250.39 o
  -1   8   0   5943.23   5769.85    152.41 o
   1   7   0   5944.90   5867.83    152.41 o
  -3   9   0   8488.82   8230.20    185.07 o
   3   6   0   8540.87   8491.47    195.96 o
   0   9   0  18833.40  19116.70    337.48 o
  -5  10   0   9739.51   9754.31    272.16 o
   5   5   0   9711.28   9340.62    326.60 o
  -2  10   0   5649.54   5486.80    185.07 o
   2   8   0   5655.45   5726.30    163.30 o
  -4  11   0  10012.10   9514.81    261.28 o
   4   7   0   9991.35   9743.42    272.16 o
  -1  11   0   3375.23   3385.70    119.75 o
   1  10   0   3248.53   3429.25    195.96 o
  -6  12   0   2315.11   2340.60     76.21 o
   6   6   0   2348.94   2493.01    239.50 o
  -3  12   0   4262.78   4038.89    130.64 o
   3   9   0   4211.10   4387.26     87.09 o
  -5  13   0   3021.65   3037.34     65.32 o
   5   8   0   2992.43   3167.97     76.21 o
  -1   1   1  20719.00  19965.90    163.30 o
   0   2   1  36593.70  37438.70    424.57 o
  -2   3   1  19879.40  19933.20    206.84 o
  -3   2   1  20273.10  20760.60    217.73 o
  -4   4   1  32714.00  34597.30    359.26 o
  -1   4   1  30162.30  31091.90    337.48 o
   1   3   1  30298.50  30416.90    304.82 o
  -3   5   1  21217.60  21315.80    261.28 o
  -5   3   1  21384.90  21522.60    293.94 o
   0   5   1  15292.10  15088.70    228.62 o
  -5   6   1  17786.90  17810.30    261.28 o
  -6   5   1  17387.00  17636.10    261.28 o
  -2   6   1  17311.10  17472.80    228.62 o
   2   4   1  17470.20  17614.40    261.28 o
  -7   7   1   4216.04   4441.69    152.41 o
  -4   7   1  17629.20  17200.70    250.39 o
  -7   4   1  17671.40  17690.60    250.39 o
  -1   7   1  10399.90  10364.00    195.96 o
   1   6   1  10649.90  10592.60    195.96 o
  -6   8   1   9414.27   9155.55    217.73 o
  -8   6   1   9526.90   9286.19    195.96 o
  -3   8   1   7744.47   7707.65    163.30 o
   3   5   1   7407.37   7293.96    152.41 o
   0   8   1   6950.40   6912.93    163.30 o
  -8   9   1   5150.87   5323.50    185.07 o
  -9   8   1   5199.10   5225.52    185.07 o
  -5   9   1  16112.20  15535.00    261.28 o
  -9   5   1  16130.80  16101.10    293.94 o
  -2   9   1  11977.50  11637.70    228.62 o
   2   7   1  11968.10  11866.30    228.62 o
 -10  10   1   3988.04   4223.96    174.18 o
  -7  10   1   5933.33   5965.81    228.62 o
 -10   7   1   5897.75   5835.17    195.96 o
  -4  10   1   6470.44   6401.27    163.30 o
   4   6   1   6507.99   6150.88    185.07 o
  -1  10   1   4752.58   4713.86    195.96 o
   1   9   1   4823.76   4659.42    174.18 o
  -9  11   1  12598.00  12878.70    315.71 o
 -11   9   1  12528.30  12857.00    326.60 o
  -6  11   1   6093.18   5682.76    174.18 o
 -11   6   1   6047.87   6063.78    228.62 o
  -3  11   1   5817.86   5780.73    217.73 o
   3   8   1   5830.38   6009.35    174.18 o
   0  11   1   7164.29   7141.55    130.64 o
  -8  12   1   3105.34   3048.22    108.86 o
 -12   8   1   3267.34   3200.63    152.41 o
  -5  12   1   4304.79   4311.06     76.21 o
   5   7   1   4242.07   4180.42    185.07 o
  -2  12   1   2612.43   2678.08     65.32 o
   2  10   1   2720.60   2754.29     65.32 o
  -7  13   1   2404.83   2405.92     76.21 o
 -13   7   1   2342.13   2340.60     76.21 o
   0   1   2  19291.50  18420.00    152.41 o
  -2   2   2  90721.80 106198.00   2177.30 o
  -1   3   2  28848.40  29306.50    272.16 o
   1   2   2  28723.50  29360.90    272.16 o
  -3   4   2  21749.70  23591.10    283.05 o
  -4   3   2  21006.80  22720.10    293.94 o
   0   4   2  26021.70  26290.90    293.94 o
  -5   5   2  30973.80  32463.60    391.91 o
  -2   5   2  24248.90  24897.40    272.16 o
   2   3   2  24269.50  24701.50    272.16 o
  -4   6   2  18968.50  19247.30    272.16 o
  -6   4   2  19063.60  19998.50    304.82 o
  -1   6   2   6469.55   6477.47    152.41 o
   1   5   2   6358.32   6390.38    141.52 o
  -6   7   2  11055.70  11028.00    239.50 o
  -7   6   2  11041.70  11332.90    250.39 o
  -3   7   2  15746.20  15720.10    228.62 o
   3   4   2  15886.00  15850.80    239.50 o
   0   7   2  49978.70  48510.30    576.98 o
  -8   8   2   6971.30   6619.00    206.84 o
  -5   8   2  10539.50  10004.70    217.73 o
  -8   5   2  10459.70  10091.80    206.84 o
  -2   8   2   8380.49   8164.88    185.07 o
   2   6   2   8449.31   8262.86    174.18 o
  -7   9   2  20401.50  20314.20    381.03 o
  -9   7   2  20386.10  20847.70    348.37 o
  -4   9   2  10446.70  10331.30    206.84 o
   4   5   2  10431.60  10385.70    217.73 o
  -1   9   2   5747.67   5911.37    163.30 o
   1   8   2   5695.54   5911.37    185.07 o
  -9  10   2   3687.39   3690.53    195.96 o
 -10   9   2   3642.10   3614.32    152.41 o
  -6  10   2   4497.18   4583.22    206.84 o
 -10   6   2   4709.74   4615.88    163.30 o
  -3  10   2   5140.69   4986.02    174.18 o
   3   7   2   5034.36   5062.23    185.07 o
   0  10   2   3586.93   3777.62    163.30 o
 -11  11   2   8109.85   8284.63    141.52 o
  -8  11   2   3458.57   3309.50    206.84 o
 -11   8   2   3347.98   3157.09    163.30 o
  -5  11   2   7090.48   6684.31    185.07 o
   5   6   2   7076.42   6662.54    217.73 o
  -2  11   2   7499.49   7653.21    206.84 o
   2   9   2   7564.78   7740.31    206.84 o
 -10  12   2   4002.26   4006.23     97.98 o
 -12  10   2   3996.57   4060.67     97.98 o
  -7  12   2   7134.46   7054.46    119.75 o
 -12   7   2   7131.35   7293.96    228.62 o
  -4  12   2   4064.73   4082.44     76.21 o
   4   8   2   4096.93   4202.19     87.09 o
  -6  13   2   6715.62   6771.41    174.18 o
   6   7   2   6720.30   7076.23    206.84 o
   0   0   3    812.07    544.33     32.66 o
  -1   2   3  20351.90  20423.10    206.84 o
   1   1   3  20131.30  19759.00    195.96 o
  -3   3   3  24728.00  25136.90    283.05 o
   0   3   3  18720.70  18953.40    195.96 o
  -2   4   3  38839.00  40780.90    391.91 o
   2   2   3  38747.70  40672.00    424.57 o
  -4   5   3  11910.10  12378.00    195.96 o
  -5   4   3  12254.60  12780.80    217.73 o
  -1   5   3  10724.30  10886.50    174.18 o
   1   4   3  10964.60  10908.30    163.30 o
  -6   6   3   7305.31   7522.58    174.18 o
  -3   6   3  13368.50  13466.60    206.84 o
   3   3   3  13316.10  13455.70    217.73 o
   0   6   3   6117.41   6183.54    130.64 o
  -5   7   3  10747.40  10951.80    228.62 o
  -7   5   3  10824.10  11104.20    217.73 o
  -2   7   3  13758.50  13793.20    217.73 o
   2   5   3  13787.00  13902.10    239.50 o
  -7   8   3   8407.98   8317.29    217.73 o
  -8   7   3   8216.46   8066.90    217.73 o
  -4   8   3  12189.20  11909.80    206.84 o
   4   4   3  12204.80  11920.70    228.62 o
  -1   8   3   6641.27   6586.34    152.41 o
   1   7   3   6448.67   6237.97    152.41 o
  -9   9   3  10316.20  10897.40    304.82 o
  -6   9   3   7503.32   7272.19    217.73 o
  -9   6   3   7430.79   7326.62    195.96 o
  -3   9   3   8821.07   8741.86    195.96 o
   3   6   3   8821.09   8752.75    217.73 o
   0   9   3   9528.28   9634.56    206.84 o
  -8  10   3   3827.09   3788.50    185.07 o
 -10   8   3   3980.97   3940.92    163.30 o
  -5  10   3   4316.54   4115.10    141.52 o
   5   5   3   4146.47   3995.35    185.07 o
  -2  10   3   3825.76   3690.53    141.52 o
   2   8   3   3941.15   3853.82    141.52 o
 -10  11   3   3136.77   3287.72     97.98 o
 -11  10   3   3162.03   3157.09    130.64 o
  -7  11   3   8134.87   8012.47    239.50 o
 -11   7   3   8106.17   8023.35    185.07 o
  -4  11   3   7082.37   6956.48    239.50 o
   4   7   3   7088.22   7010.91    239.50 o
  -1  11   3   3775.90   3810.28     76.21 o
   1  10   3   3765.39   3842.94     65.32 o
  -9  12   3   3751.63   3788.50     97.98 o
 -12   9   3   3802.16   3810.28     87.09 o
  -6  12   3   4725.64   4800.95     97.98 o
   6   6   3   4907.65   4964.25    108.86 o
  -3  12   3   3948.01   4028.01     76.21 o
   3   9   3   3983.41   4191.30     87.09 o
  -1   1   4  20093.70  20052.90    185.07 o
   0   2   4  48406.50  50589.60    413.69 o
  -2   3   4  15020.60  14718.60    185.07 o
  -3   2   4  15141.60  14947.20    185.07 o
  -4   4   4  24336.50  25354.70    359.26 o
  -1   4   4  11197.20  11136.90    130.64 o
   1   3   4  10728.50  10690.50    152.41 o
  -3   5   4  16819.50  17298.70    228.62 o
  -5   3   4  16856.30  17255.10    283.05 o
   0   5   4  30506.40  30133.80    337.48 o
  -5   6   4   6532.46   6488.36    152.41 o
  -6   5   4   6441.39   6586.34    174.18 o
  -2   6   4  15581.70  15698.30    228.62 o
   2   4   4  15553.40  15741.90    283.05 o
  -7   7   4  36895.90  37373.40    500.78 o
  -4   7   4   9289.38   9460.37    163.30 o
  -7   4   4   9352.18   9438.60    206.84 o
  -1   7   4   7516.04   7381.05    185.07 o
   1   6   4   7512.21   7065.34    174.18 o
  -6   8   4   5532.40   5617.44    185.07 o
  -8   6   4   5618.30   5508.57    185.07 o
  -3   8   4   7990.15   7881.83    163.30 o
   3   5   4   7949.52   7674.99    206.84 o
   0   8   4   3785.33   3755.84    141.52 o
  -8   9   4   4710.50   5062.23    217.73 o
  -9   8   4   4684.00   4746.52    195.96 o
  -5   9   4   8887.58   8828.96    195.96 o
  -9   5   4   8883.48   8458.81    239.50 o
  -2   9   4  16388.70  16841.40    304.82 o
   2   7   4  16417.80  16188.20    304.82 o
 -10  10   4   3022.05   3222.41    228.62 o
  -7  10   4   4770.29   5007.79    206.84 o
 -10   7   4   4681.07   4550.56    152.41 o
  -4  10   4   4774.43   4866.27    163.30 o
   4   6   4   4980.16   4713.86    174.18 o
  -1  10   4   3827.14   3810.28    130.64 o
   1   9   4   3748.26   3636.09    141.52 o
  -9  11   4   6152.79   5987.58    283.05 o
 -11   9   4   6199.51   6368.61    119.75 o
  -6  11   4   6037.24   6510.13    217.73 o
 -11   6   4   5994.33   5933.15    185.07 o
  -3  11   4   3399.13   3451.02     65.32 o
   3   8   4   3284.26   3255.07    141.52 o
  -8  12   4   3270.53   3255.07     87.09 o
 -12   8   4   3291.87   3418.36     97.98 o
  -5  12   4   4642.39   4550.56     97.98 o
   5   7   4   4626.86   4800.95    108.86 o
   0   1   5  13606.40  13357.70    141.52 o
  -2   2   5  16517.40  16819.70    195.96 o
  -1   3   5  10603.20  10701.40    130.64 o
   1   2   5  10923.70  10875.60    152.41 o
  -3   4   5  11531.90  11082.50    163.30 o
  -4   3   5  11543.10  11507.00    174.18 o
   0   4   5  20134.20  20303.30    228.62 o
  -5   5   5  12636.30  12715.40    250.39 o
  -2   5   5  11180.90  11049.80    152.41 o
   2   3   5  11311.70  11300.20    195.96 o
  -4   6   5  10912.20  10864.70    163.30 o
  -6   4   5  10923.10  10788.50    239.50 o
  -1   6   5  10057.10  10004.70    163.30 o
   1   5   5   9821.09   9558.35    185.07 o
  -6   7   5   5464.84   5541.23    163.30 o
  -7   6   5   5623.50   5617.44    185.07 o
  -3   7   5   7794.96   7522.58    152.41 o
   3   4   5   7803.75   7729.42    185.07 o
   0   7   5   3593.76   3407.48    130.64 o
  -8   8   5   2644.71   2471.24    108.86 o
  -5   8   5   4832.14   4822.72    152.41 o
  -8   5   5   4629.95   4626.77    152.41 o
  -2   8   5   4866.95   4888.04    141.52 o
   2   6   5   4961.81   4898.93    163.30 o
  -7   9   5   7678.48   7805.62    250.39 o
  -9   7   5   7705.15   7642.33    206.84 o
  -4   9   5   9813.07   9721.65    185.07 o
   4   5   5   9819.26   9634.56    250.39 o
  -1   9   5   3733.22   3527.23    119.75 o
   1   8   5   3783.80   3734.07    185.07 o
  -9  10   5   3660.45   3744.96     87.09 o
 -10   9   5   3668.21   3668.75     87.09 o
  -6  10   5   5111.80   5138.43    174.18 o
 -10   6   5   5181.93   5356.16    163.30 o
  -3  10   5   4233.40   4191.30    119.75 o
   3   7   5   4195.01   4354.60    163.30 o
   0  10   5   2644.25   2590.99     65.32 o
  -8  11   5   4228.64   4256.62     97.98 o
 -11   8   5   4219.02   4289.28     87.09 o
  -5  11   5   4440.32   4213.08    174.18 o
   5   6   5   4375.51   4485.24    108.86 o
   0   0   6  65800.00  65808.90    892.69 o
  -1   2   6   7176.73   6989.14    108.86 o
   1   1   6   7059.15   6912.93     97.98 o
  -3   3   6   8123.20   8110.45    141.52 o
   0   3   6  12257.60  12007.80    152.41 o
  -2   4   6  14504.50  14762.10    195.96 o
   2   2   6  14562.00  14424.60    206.84 o
  -4   5   6   8705.17   8426.16    163.30 o
  -5   4   6   8711.14   8426.16    185.07 o
  -1   5   6   8324.17   7914.49    152.41 o
   1   4   6   8430.19   8175.77    141.52 o
  -6   6   6   8770.75   8785.41    206.84 o
  -3   6   6   5785.63   5432.37     97.98 o
   3   3   6   5516.14   5192.86    130.64 o
   0   6   6  10728.60  10418.40    206.84 o
  -5   7   6  16760.10  16580.10    239.50 o
  -7   5   6  16737.70  16514.80    315.71 o
  -2   7   6  12439.90  12160.20    217.73 o
   2   5   6  12474.70  12399.70    239.50 o
  -7   8   6   2610.64   2732.51     65.32 o
  -8   7   6   2600.92   2645.42     87.09 o
  -4   8   6   4027.94   3908.26    108.86 o
   4   4   6   4180.84   4245.74    152.41 o
  -1   8   6   4387.37   4169.53    141.52 o
   1   7   6   4379.37   4049.78    163.30 o
  -9   9   6   9429.26   9275.30    152.41 o
  -6   9   6   5402.05   5290.84     87.09 o
  -9   6   6   5468.41   5573.89     97.98 o
  -3   9   6   3650.11   3734.07    130.64 o
   3   6   6   3621.89   3407.48     97.98 o
   0   9   6  10580.60  10668.80    163.30 o
  -8  10   6   3272.85   3407.48     87.09 o
 -10   8   6   3250.61   3331.27     76.21 o
  -5  10   6   4840.61   4800.95     87.09 o
   5   5   6   4825.66   4811.84     97.98 o
  -2  10   6   2715.40   2656.31     65.32 o
   2   8   6   2744.93   2765.17     76.21 o
  -1   1   7   3856.58   3821.16     87.09 o
   0   2   7  13088.90  12780.80    163.30 o
  -2   3   7   6875.77   6673.43    119.75 o
  -3   2   7   6931.74   6804.07    108.86 o
  -4   4   7   8102.58   7979.81    163.30 o
  -1   4   7   7927.40   7838.28    130.64 o
   1   3   7   7856.38   7446.37    130.64 o
  -3   5   7   7126.75   7185.09    130.64 o
  -5   3   7   7200.85   6989.14    152.41 o
   0   5   7   3725.24   3799.39    119.75 o
  -5   6   7   4951.67   4986.02     76.21 o
  -6   5   7   4780.65   4757.40     87.09 o
  -2   6   7   6222.48   6150.88     87.09 o
   2   4   7   6337.32   6248.85    108.86 o
  -7   7   7   2589.65   2710.74     65.32 o
  -4   7   7   7551.45   7457.26     97.98 o
  -7   4   7   7611.75   7424.60    141.52 o
  -1   7   7   4239.49   4278.40    108.86 o
   1   6   7   4344.96   4180.42    108.86 o
  -6   8   7   4218.80   4267.51     76.21 o
  -8   6   7   4252.53   4517.90     87.09 o
  -3   8   7   3665.97   3646.98     65.32 o
   3   5   7   3492.18   3451.02     65.32 o
   0   8   7   3754.80   3875.60     87.09 o
  -5   9   7   5839.71   5769.85     97.98 o
  -9   5   7   5831.30   5769.85    108.86 o
  -2   9   7   4904.28   4779.18     87.09 o
   2   7   7   4875.70   4768.29     97.98 o
   0   1   8   3881.76   4136.87     87.09 o
  -2   2   8  19493.10  19650.10    195.96 o
  -1   3   8   6178.94   6063.78     76.21 o
   1   2   8   6134.39   6009.35     87.09 o
  -3   4   8   4679.77   4670.31     65.32 o
  -4   3   8   4476.39   4365.49     65.32 o
   0   4   8   6728.87   6640.77     97.98 o
  -5   5   8   7592.73   7566.12    108.86 o
  -2   5   8   6898.95   6967.36     87.09 o
   2   3   8   6893.21   6760.52    108.86 o
  -4   6   8   5176.80   5116.66     76.21 o
  -6   4   8   5255.18   5236.41     97.98 o
  -1   6   8   2380.81   2340.60     54.43 o
   1   5   8   2314.19   2405.92     76.21 o
  -6   7   8   4074.55   4071.55     76.21 o
  -7   6   8   4079.19   4202.19     76.21 o
  -3   7   8   6089.04   6150.88     87.09 o
   3   4   8   6141.36   6096.44     97.98 o
   0   7   8  13687.90  13390.40    185.07 o
  -5   8   8   2928.77   2950.24     65.32 o
  -8   5   8   2882.45   2928.47     76.21 o
  -2   8   8   3522.25   3472.80     76.21 o
   2   6   8   3547.30   3440.14     76.21 o
   0   0   9   3335.19   3657.87     97.98 o
  -1   2   9   3642.26   3777.62     54.43 o
   1   1   9   3589.10   3690.53     76.21 o
  -3   3   9   5053.54   5171.09     76.21 o
   0   3   9   3116.05   3157.09     54.43 o
  -2   4   9   6650.27   6825.84     97.98 o
   2   2   9   6667.11   6847.61     87.09 o
  -4   5   9   3565.72   3527.23     65.32 o
  -5   4   9   3694.53   3679.64     65.32 o
  -1   5   9   3170.51   3211.52     54.43 o
   1   4   9   3229.34   3189.75     65.32 o
  -3   6   9   3226.76   3222.41     65.32 o
   3   3   9   3165.47   3113.54     54.43 o
  -1   1  10   4278.61   4474.35     65.32 o
   0   2  10   8204.08   8382.61    108.86 o
  -2   3  10   2446.80   2482.12     54.43 o
  -3   2  10   2512.51   2688.97     54.43 o
